# Supplementary material for: ﻿One new genus and four new species of Liocranidae Simon, 1897 (Arachnida, Araneae) from China and Vietnam
Source: Zookeys. 2023 Oct 6;1181:219–40. doi: 10.3897/zookeys.1181.108822 (PMC10576239; doi:10.3897/zookeys.1181.108822)
Supplement: XML Treatment for Koppe [file zookeys.1181.108822-treatment1.xml]

<!DOCTYPE tp:taxon-treatment
  PUBLIC "-//TaxonX//DTD Taxonomic Treatment Publishing DTD v0 20100105//EN" "tax-treatment-NSO.dtd">
<tp:taxon-treatment xmlns:tp="http://www.plazi.org/taxpub"><tp:treatment-meta><kwd-group><label>Taxon classification</label><kwd>
                <named-content content-type="kingdom">Animalia</named-content>
              </kwd><kwd>
                <named-content content-type="order">Araneae</named-content>
              </kwd><kwd>
                <named-content content-type="family">Liocranidae</named-content>
              </kwd></kwd-group><mixed-citation publication-type="journal"><person-group><name><surname>Chu</surname><given-names>Chang</given-names></name><name><surname>Li</surname><given-names>Shuqiang</given-names></name><name><surname>Yao</surname><given-names>Yanbin</given-names></name><name><surname>Yao</surname><given-names>Zhiyuan</given-names></name></person-group><article-title>﻿One new genus and four new species of <tp:taxon-name><tp:taxon-name-part taxon-name-part-type="family">Liocranidae</tp:taxon-name-part></tp:taxon-name> Simon, 1897 (<tp:taxon-name><tp:taxon-name-part taxon-name-part-type="class">Arachnida</tp:taxon-name-part></tp:taxon-name>, <tp:taxon-name><tp:taxon-name-part taxon-name-part-type="order">Araneae</tp:taxon-name-part></tp:taxon-name>) from China and Vietnam</article-title><source>Zookeys</source><day>06</day><month>10</month><year>2023</year><volume>1181</volume><fpage>219</fpage><lpage>240</lpage><pub-id pub-id-type="doi">10.3897/zookeys.1181.108822</pub-id></mixed-citation></tp:treatment-meta><tp:nomenclature><label>﻿Genus</label><tp:taxon-name>
              <object-id xmlns:xlink="http://www.w3.org/1999/xlink" content-type="arpha" xlink:type="simple">74CB2B4D-1595-57DA-AA91-D3C76A6329E1</object-id>
              <tp:taxon-name-part taxon-name-part-type="genus" reg="Koppe">Koppe</tp:taxon-name-part>
            </tp:taxon-name><tp:taxon-authority>Deeleman-Reinhold, 2001</tp:taxon-authority></tp:nomenclature><tp:treatment-sec sec-type="type species" id="SECID0E1NAC"><title>Type species.</title><p><italic><tp:taxon-name><tp:taxon-name-part taxon-name-part-type="genus" reg="Koppe">Koppe</tp:taxon-name-part><tp:taxon-name-part taxon-name-part-type="species" reg="montana">montana</tp:taxon-name-part></tp:taxon-name></italic> Deeleman-Reinhold, 2001 from Indonesia.</p></tp:treatment-sec><tp:treatment-sec sec-type="comments" id="SECID0ELOAC"><title>Comments.</title><p><italic><tp:taxon-name><tp:taxon-name-part taxon-name-part-type="genus" reg="Koppe">Koppe</tp:taxon-name-part></tp:taxon-name></italic> resembles <italic><tp:taxon-name><tp:taxon-name-part taxon-name-part-type="genus" reg="Oedignatha">Oedignatha</tp:taxon-name-part></tp:taxon-name></italic> Thorell, 1881 (cf. Figs <xref ref-type="fig" rid="F1">1</xref>, <xref ref-type="fig" rid="F2">2</xref> and <xref ref-type="bibr" rid="B8">Deeleman-Reinhold 2001</xref>: 261, figs 348–374; <xref ref-type="bibr" rid="B6">Chu et al. 2023</xref>: 178, fig. 2A–D) by having massive chelicerae (Fig. <xref ref-type="fig" rid="F2">2A–C</xref>) and a simplistic genitalic organ structure (Fig. <xref ref-type="fig" rid="F1">1A</xref>), but can be distinguished by the carapace surface without granules or pits (Fig. <xref ref-type="fig" rid="F2">2A, B</xref>; present in <italic><tp:taxon-name><tp:taxon-name-part taxon-name-part-type="genus" reg="Oedignatha">Oedignatha</tp:taxon-name-part></tp:taxon-name></italic>), by the clypeus with a slight conical hump or absent (Fig. <xref ref-type="fig" rid="F2">2A</xref>; vs. clypeus with a distinct conical hump in <italic><tp:taxon-name><tp:taxon-name-part taxon-name-part-type="genus" reg="Oedignatha">Oedignatha</tp:taxon-name-part></tp:taxon-name></italic>), and by the intercoxal sclerites enlarged (Fig. <xref ref-type="fig" rid="F2">2B</xref>; absent in <italic><tp:taxon-name><tp:taxon-name-part taxon-name-part-type="genus" reg="Oedignatha">Oedignatha</tp:taxon-name-part></tp:taxon-name></italic>).</p><fig id="F1" position="float" orientation="portrait"><object-id xmlns:xlink="http://www.w3.org/1999/xlink" content-type="doi" xlink:type="simple">10.3897/zookeys.1181.108822.figure1</object-id><object-id xmlns:xlink="http://www.w3.org/1999/xlink" content-type="arpha" xlink:type="simple">C6D6C4D7-1434-5A3F-A576-7BC3CBA1E3EB</object-id><label>Figure 1.</label><caption><p><italic><tp:taxon-name><tp:taxon-name-part taxon-name-part-type="genus" reg="Koppe">Koppe</tp:taxon-name-part><tp:taxon-name-part taxon-name-part-type="species" reg="ninger">ninger</tp:taxon-name-part></tp:taxon-name></italic> sp. nov., holotype female (<bold>A, B</bold>) <bold>A</bold> epigyne, ventral view <bold>B</bold> vulva, dorsal view. Abbreviations: CD = copulatory duct, CO = copulatory opening, EW = epigynal window, FD = fertilization duct, ITD = intertubular duct, SP I= spermatheca I, SP II= spermatheca II. Scale bars: 0.10 <abbrev xmlns:xlink="http://www.w3.org/1999/xlink" xlink:title="millimeters" id="ABBRID0ESBAE" xlink:type="simple">mm</abbrev>.</p></caption><graphic xmlns:xlink="http://www.w3.org/1999/xlink" xlink:href="zookeys-1181-219_article-108822__-g001.jpg" position="float" orientation="portrait" xlink:type="simple" id="oo_917720.jpg"><uri content-type="original_file" xlink:type="simple">https://binary.pensoft.net/fig/917720</uri></graphic></fig><fig id="F2" position="float" orientation="portrait"><object-id xmlns:xlink="http://www.w3.org/1999/xlink" content-type="doi" xlink:type="simple">10.3897/zookeys.1181.108822.figure2</object-id><object-id xmlns:xlink="http://www.w3.org/1999/xlink" content-type="arpha" xlink:type="simple">F833867F-06FD-57ED-85EE-0DAA024B77BF</object-id><label>Figure 2.</label><caption><p><italic><tp:taxon-name><tp:taxon-name-part taxon-name-part-type="genus" reg="Koppe">Koppe</tp:taxon-name-part><tp:taxon-name-part taxon-name-part-type="species" reg="ninger">ninger</tp:taxon-name-part></tp:taxon-name></italic> sp. nov., holotype female (<bold>A–C)</bold> habitus <bold>A</bold> dorsal view <bold>B</bold> lateral view <bold>C</bold> ventral view. Scale bar: 1.00 <abbrev xmlns:xlink="http://www.w3.org/1999/xlink" xlink:title="millimeters" id="ABBRID0EWCAE" xlink:type="simple">mm</abbrev>.</p></caption><graphic xmlns:xlink="http://www.w3.org/1999/xlink" xlink:href="zookeys-1181-219_article-108822__-g002.jpg" position="float" orientation="portrait" xlink:type="simple" id="oo_917721.jpg"><uri content-type="original_file" xlink:type="simple">https://binary.pensoft.net/fig/917721</uri></graphic></fig></tp:treatment-sec><tp:treatment-sec sec-type="Composition" id="SECID0E6CAE"><title>Composition.</title><p><italic><tp:taxon-name><tp:taxon-name-part taxon-name-part-type="genus" reg="Koppe">Koppe</tp:taxon-name-part></tp:taxon-name></italic> includes 14 species distributed in Asia and Oceania. Of these, 11 species are distributed in Southeast Asia: <italic><tp:taxon-name><tp:taxon-name-part taxon-name-part-type="genus" reg="Koppe">K.</tp:taxon-name-part><tp:taxon-name-part taxon-name-part-type="species" reg="baerti">baerti</tp:taxon-name-part></tp:taxon-name></italic> Deeleman-Reinhold, 2001 (♂♀) from Indonesia, <italic><tp:taxon-name><tp:taxon-name-part taxon-name-part-type="genus" reg="Koppe">K.</tp:taxon-name-part><tp:taxon-name-part taxon-name-part-type="species" reg="calciphila">calciphila</tp:taxon-name-part></tp:taxon-name></italic> Deeleman-Reinhold, 2001 (♂♀) from Indonesia, <italic><tp:taxon-name><tp:taxon-name-part taxon-name-part-type="genus" reg="Koppe">K.</tp:taxon-name-part><tp:taxon-name-part taxon-name-part-type="species" reg="doleschalli">doleschalli</tp:taxon-name-part></tp:taxon-name></italic> Deeleman-Reinhold, 2001 (♂♀) from Indonesia, <italic><tp:taxon-name><tp:taxon-name-part taxon-name-part-type="genus" reg="Koppe">K.</tp:taxon-name-part><tp:taxon-name-part taxon-name-part-type="species" reg="kinabalensis">kinabalensis</tp:taxon-name-part></tp:taxon-name></italic> Deeleman-Reinhold, 2001 (♂♀) from Malaysia, <italic><tp:taxon-name><tp:taxon-name-part taxon-name-part-type="genus" reg="Koppe">K.</tp:taxon-name-part><tp:taxon-name-part taxon-name-part-type="species" reg="kuntneri">kuntneri</tp:taxon-name-part></tp:taxon-name></italic> Deeleman-Reinhold, 2001 (♂♀) from Indonesia, <italic><tp:taxon-name><tp:taxon-name-part taxon-name-part-type="genus" reg="Koppe">K.</tp:taxon-name-part><tp:taxon-name-part taxon-name-part-type="species" reg="minuta">minuta</tp:taxon-name-part></tp:taxon-name></italic> Deeleman-Reinhold, 2001 (♂♀) from Indonesia, <italic><tp:taxon-name><tp:taxon-name-part taxon-name-part-type="genus" reg="Koppe">K.</tp:taxon-name-part><tp:taxon-name-part taxon-name-part-type="species" reg="montana">montana</tp:taxon-name-part></tp:taxon-name></italic> Deeleman-Reinhold, 2001 (♂♀) from Indonesia, <italic><tp:taxon-name><tp:taxon-name-part taxon-name-part-type="genus" reg="Koppe">K.</tp:taxon-name-part><tp:taxon-name-part taxon-name-part-type="species" reg="no">no</tp:taxon-name-part></tp:taxon-name></italic> Deeleman-Reinhold, 2001 (♂♀) from Indonesia, <italic><tp:taxon-name><tp:taxon-name-part taxon-name-part-type="genus" reg="Koppe">K.</tp:taxon-name-part><tp:taxon-name-part taxon-name-part-type="species" reg="princeps">princeps</tp:taxon-name-part></tp:taxon-name></italic> Deeleman-Reinhold, 2001 (♂♀) from Indonesia, <italic><tp:taxon-name><tp:taxon-name-part taxon-name-part-type="genus" reg="Koppe">K.</tp:taxon-name-part><tp:taxon-name-part taxon-name-part-type="species" reg="sumba">sumba</tp:taxon-name-part></tp:taxon-name></italic> Deeleman-Reinhold, 2001 (♂♀) from Indonesia and <italic><tp:taxon-name><tp:taxon-name-part taxon-name-part-type="genus" reg="Koppe">K.</tp:taxon-name-part><tp:taxon-name-part taxon-name-part-type="species" reg="tinikitkita">tinikitkita</tp:taxon-name-part></tp:taxon-name></italic> (Barrion &amp; Litsinger, 1995) (♀) from Philippines.</p></tp:treatment-sec><ref-list><ref id="B8"><mixed-citation xmlns:xlink="http://www.w3.org/1999/xlink" xlink:type="simple"><person-group><name name-style="western"><surname>Deeleman-Reinhold</surname><given-names>CL</given-names></name></person-group> (<year>2001</year>) Forest spiders of South East Asia: with a revision of the sac and ground spiders (<tp:taxon-name><tp:taxon-name-part taxon-name-part-type="order">Araneae</tp:taxon-name-part></tp:taxon-name>: <tp:taxon-name><tp:taxon-name-part taxon-name-part-type="family">Clubionidae</tp:taxon-name-part></tp:taxon-name>, <tp:taxon-name><tp:taxon-name-part taxon-name-part-type="family">Corinnidae</tp:taxon-name-part></tp:taxon-name>, <tp:taxon-name><tp:taxon-name-part taxon-name-part-type="family">Liocranidae</tp:taxon-name-part></tp:taxon-name>, <tp:taxon-name><tp:taxon-name-part taxon-name-part-type="family">Gnaphosidae</tp:taxon-name-part></tp:taxon-name>, <tp:taxon-name><tp:taxon-name-part taxon-name-part-type="family">Prodidomidae</tp:taxon-name-part></tp:taxon-name> and <tp:taxon-name><tp:taxon-name-part taxon-name-part-type="family">Trochanterriidae</tp:taxon-name-part></tp:taxon-name>). Brill Leiden, 591 pp. <ext-link xlink:href="10.1163/9789004475588" ext-link-type="doi" xlink:type="simple">https://doi.org/10.1163/9789004475588</ext-link></mixed-citation></ref><ref id="B6"><mixed-citation xmlns:xlink="http://www.w3.org/1999/xlink" xlink:type="simple"><person-group><name name-style="western"><surname>Chu</surname><given-names>C</given-names></name><name name-style="western"><surname>Lu</surname><given-names>Y</given-names></name><name name-style="western"><surname>Li</surname><given-names>S</given-names></name><name name-style="western"><surname>Yao</surname><given-names>Z</given-names></name></person-group> (<year>2023</year>) <article-title>Three new species of liocranid spiders (<tp:taxon-name><tp:taxon-name-part taxon-name-part-type="class">Arachnida</tp:taxon-name-part></tp:taxon-name>: <tp:taxon-name><tp:taxon-name-part taxon-name-part-type="order">Araneae</tp:taxon-name-part></tp:taxon-name>) from China and Nepal.</article-title><source>Zootaxa</source><volume>5285</volume>(<issue>1</issue>): <fpage>176</fpage>–<lpage>186</lpage>. <ext-link xlink:href="10.11646/zootaxa.5285.1.8" ext-link-type="doi" xlink:type="simple">https://doi.org/10.11646/zootaxa.5285.1.8</ext-link></mixed-citation></ref></ref-list></tp:taxon-treatment>
