# Supplementary material for: ﻿One new genus and four new species of Liocranidae Simon, 1897 (Arachnida, Araneae) from China and Vietnam
Source: Zookeys. 2023 Oct 6;1181:219–40. doi: 10.3897/zookeys.1181.108822 (PMC10576239; doi:10.3897/zookeys.1181.108822)
Supplement: XML Treatment for Koppe ninger [file zookeys.1181.108822-treatment2.xml]

<!DOCTYPE tp:taxon-treatment
  PUBLIC "-//TaxonX//DTD Taxonomic Treatment Publishing DTD v0 20100105//EN" "tax-treatment-NSO.dtd">
<tp:taxon-treatment xmlns:tp="http://www.plazi.org/taxpub"><tp:treatment-meta><kwd-group><label>Taxon classification</label><kwd>
                <named-content content-type="kingdom">Animalia</named-content>
              </kwd><kwd>
                <named-content content-type="order">Araneae</named-content>
              </kwd><kwd>
                <named-content content-type="family">Liocranidae</named-content>
              </kwd></kwd-group><mixed-citation publication-type="journal"><person-group><name><surname>Chu</surname><given-names>Chang</given-names></name><name><surname>Li</surname><given-names>Shuqiang</given-names></name><name><surname>Yao</surname><given-names>Yanbin</given-names></name><name><surname>Yao</surname><given-names>Zhiyuan</given-names></name></person-group><article-title>﻿One new genus and four new species of <tp:taxon-name><tp:taxon-name-part taxon-name-part-type="family">Liocranidae</tp:taxon-name-part></tp:taxon-name> Simon, 1897 (<tp:taxon-name><tp:taxon-name-part taxon-name-part-type="class">Arachnida</tp:taxon-name-part></tp:taxon-name>, <tp:taxon-name><tp:taxon-name-part taxon-name-part-type="order">Araneae</tp:taxon-name-part></tp:taxon-name>) from China and Vietnam</article-title><source>Zookeys</source><day>06</day><month>10</month><year>2023</year><volume>1181</volume><fpage>219</fpage><lpage>240</lpage><pub-id pub-id-type="doi">10.3897/zookeys.1181.108822</pub-id></mixed-citation></tp:treatment-meta><tp:nomenclature><label>﻿</label><tp:taxon-name>
              <object-id xmlns:xlink="http://www.w3.org/1999/xlink" content-type="arpha" xlink:type="simple">1692FDEC-1E8D-592D-A2D6-1A6828B54BD1</object-id>
              <tp:taxon-name-part taxon-name-part-type="genus" reg="Koppe">Koppe</tp:taxon-name-part>
              <tp:taxon-name-part taxon-name-part-type="species" reg="ninger">ninger</tp:taxon-name-part>
              <object-id xmlns:xlink="http://www.w3.org/1999/xlink" content-type="zoobank" xlink:type="simple">https://zoobank.org/3D1D9CAA-0F7B-4BEC-845E-BE9F5C67CB9D</object-id>
            </tp:taxon-name><tp:taxon-authority>Chu &amp; Li</tp:taxon-authority><tp:taxon-status xmlns:xlink="http://www.w3.org/1999/xlink" xlink:type="simple">sp. nov.</tp:taxon-status><xref ref-type="fig" rid="F1">Figs 1</xref><xref ref-type="fig" rid="F2">, 2</xref></tp:nomenclature><tp:treatment-sec sec-type="type material" id="SECID0EXIAE"><title>Type material.</title><p><bold><italic>Holotype</italic></bold>: 1♀ (<named-content xmlns:xlink="http://www.w3.org/1999/xlink" content-type="dwc:institutional_code" xlink:title="Institute of Zoology, Chinese Academy of Sciences" xlink:href="http://grbio.org/institution/institute-zoology-chinese-academy-sciences" xlink:type="simple">IZCAS</named-content>-Ar44617), <bold>China</bold>, Yunnan, Pu’er, Ning’er County, Jinpaoshan Park, <named-content xmlns:xlink="http://www.w3.org/1999/xlink" content-type="dwc:verbatimCoordinates" xlink:type="simple"><named-content content-type="geo-json" specific-use="{&#34;type&#34;:&#34;Point&#34;,&#34;coordinates&#34;:[101.057767,23.060967]}" id="NCID0ELJAE" xlink:type="simple">23°3.658′N, 101°3.466′E</named-content></named-content>, hand catch in leaf litter, 26 July 2022, F. Gao leg.</p></tp:treatment-sec><tp:treatment-sec sec-type="etymology" id="SECID0EQJAE"><title>Etymology.</title><p>The specific name refers to the type locality and is a noun in apposition.</p></tp:treatment-sec><tp:treatment-sec sec-type="diagnosis" id="SECID0EVJAE"><title>Diagnosis.</title><p>The new species resembles <italic><tp:taxon-name><tp:taxon-name-part taxon-name-part-type="genus" reg="Koppe">K.</tp:taxon-name-part><tp:taxon-name-part taxon-name-part-type="species" reg="princeps">princeps</tp:taxon-name-part></tp:taxon-name></italic> Deeleman-Reinhold, 2001 (cf. Figs <xref ref-type="fig" rid="F1">1</xref>, <xref ref-type="fig" rid="F2">2</xref> and <xref ref-type="bibr" rid="B8">Deeleman-Reinhold 2001</xref>: 283, figs 391–396) by the similar rectangular epigynal window (Fig. <xref ref-type="fig" rid="F1">1A</xref>), posteriorly located copulatory openings (Fig. <xref ref-type="fig" rid="F1">1A</xref>), thin copulatory ducts (Fig. <xref ref-type="fig" rid="F1">1B</xref>) and globular secondary spermathecae (Fig. <xref ref-type="fig" rid="F1">1B</xref>). Females can be distinguished by the epigyne with a pair of long, oblique sclerotized area laterally (Fig. <xref ref-type="fig" rid="F1">1A</xref>; vs. epigyne with a pair of short, similar point-shaped sclerotized area laterally), by the intertubular ducts globular (Fig. <xref ref-type="fig" rid="F1">1B</xref>; vs. intertubular ducts tubular), by the primary spermathecae elliptical, separated by about their diameter (Fig. <xref ref-type="fig" rid="F1">1B</xref>; vs. primary spermathecae kidney-shaped, separated by more than twice their diameter), by the secondary spermathecae separated by less than half of their diameter (Fig. <xref ref-type="fig" rid="F1">1B</xref>; vs. secondary spermathecae separated by more than their diameter), and by the fertilization ducts pointing antero-laterally (Fig. <xref ref-type="fig" rid="F1">1B</xref>; vs. fertilization ducts pointing postero-laterally). This species also resembles <italic><tp:taxon-name><tp:taxon-name-part taxon-name-part-type="genus" reg="Koppe">K.</tp:taxon-name-part><tp:taxon-name-part taxon-name-part-type="species" reg="fusca">fusca</tp:taxon-name-part></tp:taxon-name></italic> Sankaran, 2022 (cf. Figs <xref ref-type="fig" rid="F1">1</xref>, <xref ref-type="fig" rid="F2">2</xref> and <xref ref-type="bibr" rid="B22">Sankaran 2022</xref>: 438, figs 1, 2) by the similar rectangular epigynal window (Fig. <xref ref-type="fig" rid="F1">1A</xref>), posteriorly located copulatory openings (Fig. <xref ref-type="fig" rid="F1">1A</xref>), thin copulatory ducts (Fig. <xref ref-type="fig" rid="F1">1B</xref>), globular secondary spermathecae (Fig. <xref ref-type="fig" rid="F1">1B</xref>) and antero-laterally pointed fertilization ducts (Fig. <xref ref-type="fig" rid="F1">1B</xref>). Females can be distinguished by the epigyne with a pair of long, oblique sclerotized area laterally (Fig. <xref ref-type="fig" rid="F1">1A</xref>; absent), by the epigyne without distinct median flap (Fig. <xref ref-type="fig" rid="F1">1A</xref>; present), by the intertubular ducts globular (Fig. <xref ref-type="fig" rid="F1">1B</xref>; vs. intertubular ducts tubular, with anterior twist), by the primary spermathecae elliptical, separated by about their diameter (Fig. <xref ref-type="fig" rid="F1">1B</xref>; vs. primary spermathecae kidney-shaped, separated by more than their diameter), and by the secondary spermathecae separated by less than half of their diameter (Fig. <xref ref-type="fig" rid="F1">1B</xref>; vs. secondary spermathecae connected to each other). Male unknown.</p></tp:treatment-sec><tp:treatment-sec sec-type="description" id="SECID0EVNAE"><title>Description.</title><p><bold>Female</bold> (holotype; Fig. <xref ref-type="fig" rid="F2">2A–C</xref>). Total body length 5.35, carapace 2.22 long, 1.60 wide; opisthosoma 3.13 long, 2.11 wide. Eye sizes and interdistances: <abbrev xmlns:xlink="http://www.w3.org/1999/xlink" xlink:title="anterior median eye" id="ABBRID0EBOAE" xlink:type="simple">AME</abbrev> 0.09, <abbrev xmlns:xlink="http://www.w3.org/1999/xlink" xlink:title="anterior lateral eye" id="ABBRID0EFOAE" xlink:type="simple">ALE</abbrev> 0.08, PME 0.09, <abbrev xmlns:xlink="http://www.w3.org/1999/xlink" xlink:title="posterior lateral eye" id="ABBRID0EJOAE" xlink:type="simple">PLE</abbrev> 0.08; <abbrev xmlns:xlink="http://www.w3.org/1999/xlink" xlink:title="anterior median eye" id="ABBRID0ENOAE" xlink:type="simple">AME</abbrev>–<abbrev xmlns:xlink="http://www.w3.org/1999/xlink" xlink:title="anterior median eye" id="ABBRID0EROAE" xlink:type="simple">AME</abbrev> 0.11, <abbrev xmlns:xlink="http://www.w3.org/1999/xlink" xlink:title="anterior median eye" id="ABBRID0EVOAE" xlink:type="simple">AME</abbrev>–<abbrev xmlns:xlink="http://www.w3.org/1999/xlink" xlink:title="anterior lateral eye" id="ABBRID0EZOAE" xlink:type="simple">ALE</abbrev> 0.10, PME–PME 0.18, PME–<abbrev xmlns:xlink="http://www.w3.org/1999/xlink" xlink:title="posterior lateral eye" id="ABBRID0E4OAE" xlink:type="simple">PLE</abbrev> 0.17, <abbrev xmlns:xlink="http://www.w3.org/1999/xlink" xlink:title="anterior median eye" id="ABBRID0EBPAE" xlink:type="simple">AME</abbrev>–PME 0.12, <abbrev xmlns:xlink="http://www.w3.org/1999/xlink" xlink:title="anterior lateral eye" id="ABBRID0EFPAE" xlink:type="simple">ALE</abbrev>–<abbrev xmlns:xlink="http://www.w3.org/1999/xlink" xlink:title="posterior lateral eye" id="ABBRID0EJPAE" xlink:type="simple">PLE</abbrev> 0.09. Carapace reddish-brown, smooth, with distinct radial grooves; fovea longitudinal, slit-like. Chelicerae reddish-brown, massive, with several setae on anterior surface, with three promarginal and seven retromarginal teeth. Endites and labium reddish-brown; endites narrower in middle, subapically with large, semicircular membranous area and dense scopula; labium longer than wide, with subbasal constriction and sparse scopula apically. Sternum reddish-brown, shield-shaped, with intercoxal sclerites between coxae; posterior margin extending between coxae IV; intercoxal sclerites distinctly enlarged, especially between coxae I and II, II and III. Legs yellowish-brown. Leg spination: femur I <abbrev xmlns:xlink="http://www.w3.org/1999/xlink" xlink:title="prolateral" id="ABBRID0ENPAE" xlink:type="simple">pl</abbrev> 1; tibiae I <abbrev xmlns:xlink="http://www.w3.org/1999/xlink" xlink:title="prolateral ventral" id="ABBRID0ERPAE" xlink:type="simple">plv</abbrev> 9 <abbrev xmlns:xlink="http://www.w3.org/1999/xlink" xlink:title="retrolateral ventral" id="ABBRID0EVPAE" xlink:type="simple">rlv</abbrev> 8, II <abbrev xmlns:xlink="http://www.w3.org/1999/xlink" xlink:title="prolateral ventral" id="ABBRID0EZPAE" xlink:type="simple">plv</abbrev> 7 <abbrev xmlns:xlink="http://www.w3.org/1999/xlink" xlink:title="retrolateral ventral" id="ABBRID0E4PAE" xlink:type="simple">rlv</abbrev> 6; metatarsi I <abbrev xmlns:xlink="http://www.w3.org/1999/xlink" xlink:title="prolateral ventral" id="ABBRID0EBQAE" xlink:type="simple">plv</abbrev> 6 <abbrev xmlns:xlink="http://www.w3.org/1999/xlink" xlink:title="retrolateral ventral" id="ABBRID0EFQAE" xlink:type="simple">rlv</abbrev> 6, II <abbrev xmlns:xlink="http://www.w3.org/1999/xlink" xlink:title="prolateral ventral" id="ABBRID0EJQAE" xlink:type="simple">plv</abbrev> 5 <abbrev xmlns:xlink="http://www.w3.org/1999/xlink" xlink:title="retrolateral ventral" id="ABBRID0ENQAE" xlink:type="simple">rlv</abbrev> 4. Palp and leg measurements: palp 2.97 (0.92, 0.43, 0.62, -, 1.00), I 8.76 (2.10, 0.69, 2.36, 2.23, 1.38), II 6.78 (1.84, 0.62, 1.61, 1.64, 1.07), III 5.89 (1.56, 0.60, 1.16, 1.59, 0.98), IV 8.29 (2.10, 0.70, 1.87, 2.37, 1.25). Leg formula: 1423. Dorsal opisthosoma brown with grey patterns, oval, with scutum covering half of dorsum surface. Lateral opisthosoma with pale stripes. Ventral opisthosoma yellowish with brown patterns posteriorly, epigastric scutum reddish-brown. Spinnerets yellowish.</p><p><bold><italic>Epigyne</italic></bold> (Fig. <xref ref-type="fig" rid="F1">1A, B</xref>). Epigynal field nearly fan-shaped, with a pair of long, oblique sclerotized area laterally; posterior part medially with weakly sclerotized epigynal window. Copulatory openings hidden under epigynal plate. Copulatory ducts thin. Intertubular ducts globular. Primary spermathecae elliptical, separated by about their diameter; secondary spermathecae globular, separated by less than half of their diameter. Fertilization ducts pointing antero-laterally.</p></tp:treatment-sec><tp:treatment-sec sec-type="distribution" id="SECID0E3QAE"><title>Distribution.</title><p>China (Yunnan, type locality; Fig. <xref ref-type="fig" rid="F12">12</xref>).</p></tp:treatment-sec><tp:treatment-sec><!--Section generated to contain objects referenced in tp:taxon-treatment.--><fig id="F1" position="float" orientation="portrait"><object-id xmlns:xlink="http://www.w3.org/1999/xlink" content-type="doi" xlink:type="simple">10.3897/zookeys.1181.108822.figure1</object-id><object-id xmlns:xlink="http://www.w3.org/1999/xlink" content-type="arpha" xlink:type="simple">C6D6C4D7-1434-5A3F-A576-7BC3CBA1E3EB</object-id><label>Figure 1.</label><caption><p><italic><tp:taxon-name><tp:taxon-name-part taxon-name-part-type="genus" reg="Koppe">Koppe</tp:taxon-name-part><tp:taxon-name-part taxon-name-part-type="species" reg="ninger">ninger</tp:taxon-name-part></tp:taxon-name></italic> sp. nov., holotype female (<bold>A, B</bold>) <bold>A</bold> epigyne, ventral view <bold>B</bold> vulva, dorsal view. Abbreviations: CD = copulatory duct, CO = copulatory opening, EW = epigynal window, FD = fertilization duct, ITD = intertubular duct, SP I= spermatheca I, SP II= spermatheca II. Scale bars: 0.10 <abbrev xmlns:xlink="http://www.w3.org/1999/xlink" xlink:title="millimeters" id="ABBRID0ESBAE" xlink:type="simple">mm</abbrev>.</p></caption><graphic xmlns:xlink="http://www.w3.org/1999/xlink" xlink:href="zookeys-1181-219_article-108822__-g001.jpg" position="float" orientation="portrait" xlink:type="simple" id="oo_917720.jpg"><uri content-type="original_file" xlink:type="simple">https://binary.pensoft.net/fig/917720</uri></graphic></fig><fig id="F2" position="float" orientation="portrait"><object-id xmlns:xlink="http://www.w3.org/1999/xlink" content-type="doi" xlink:type="simple">10.3897/zookeys.1181.108822.figure2</object-id><object-id xmlns:xlink="http://www.w3.org/1999/xlink" content-type="arpha" xlink:type="simple">F833867F-06FD-57ED-85EE-0DAA024B77BF</object-id><label>Figure 2.</label><caption><p><italic><tp:taxon-name><tp:taxon-name-part taxon-name-part-type="genus" reg="Koppe">Koppe</tp:taxon-name-part><tp:taxon-name-part taxon-name-part-type="species" reg="ninger">ninger</tp:taxon-name-part></tp:taxon-name></italic> sp. nov., holotype female (<bold>A–C)</bold> habitus <bold>A</bold> dorsal view <bold>B</bold> lateral view <bold>C</bold> ventral view. Scale bar: 1.00 <abbrev xmlns:xlink="http://www.w3.org/1999/xlink" xlink:title="millimeters" id="ABBRID0EWCAE" xlink:type="simple">mm</abbrev>.</p></caption><graphic xmlns:xlink="http://www.w3.org/1999/xlink" xlink:href="zookeys-1181-219_article-108822__-g002.jpg" position="float" orientation="portrait" xlink:type="simple" id="oo_917721.jpg"><uri content-type="original_file" xlink:type="simple">https://binary.pensoft.net/fig/917721</uri></graphic></fig><fig id="F12" position="float" orientation="portrait"><object-id xmlns:xlink="http://www.w3.org/1999/xlink" content-type="doi" xlink:type="simple">10.3897/zookeys.1181.108822.figure12</object-id><object-id xmlns:xlink="http://www.w3.org/1999/xlink" content-type="arpha" xlink:type="simple">C7770651-6D26-5371-A305-2D8758EB3F12</object-id><label>Figure 12.</label><caption><p>New distribution records of liocranid spiders from China and Vietnam <bold>1</bold><italic><tp:taxon-name><tp:taxon-name-part taxon-name-part-type="genus" reg="Koppe">Koppe</tp:taxon-name-part><tp:taxon-name-part taxon-name-part-type="species" reg="ninger">ninger</tp:taxon-name-part></tp:taxon-name></italic> sp. nov. <bold>2</bold><italic><tp:taxon-name><tp:taxon-name-part taxon-name-part-type="genus" reg="Sinocranum">Sinocranum</tp:taxon-name-part><tp:taxon-name-part taxon-name-part-type="species" reg="menghai">menghai</tp:taxon-name-part></tp:taxon-name></italic> sp. nov. <bold>3</bold><italic><tp:taxon-name><tp:taxon-name-part taxon-name-part-type="genus" reg="Xantharia">Xantharia</tp:taxon-name-part><tp:taxon-name-part taxon-name-part-type="species" reg="baizilongi">baizilongi</tp:taxon-name-part></tp:taxon-name></italic> sp. nov. <bold>4</bold><italic><tp:taxon-name><tp:taxon-name-part taxon-name-part-type="genus" reg="Xantharia">X.</tp:taxon-name-part><tp:taxon-name-part taxon-name-part-type="species" reg="cucphuong">cucphuong</tp:taxon-name-part></tp:taxon-name></italic> sp. nov.</p></caption><graphic xmlns:xlink="http://www.w3.org/1999/xlink" xlink:href="zookeys-1181-219_article-108822__-g012.jpg" position="float" orientation="portrait" xlink:type="simple" id="oo_917731.jpg"><uri content-type="original_file" xlink:type="simple">https://binary.pensoft.net/fig/917731</uri></graphic></fig></tp:treatment-sec><ref-list><ref id="B8"><mixed-citation xmlns:xlink="http://www.w3.org/1999/xlink" xlink:type="simple"><person-group><name name-style="western"><surname>Deeleman-Reinhold</surname><given-names>CL</given-names></name></person-group> (<year>2001</year>) Forest spiders of South East Asia: with a revision of the sac and ground spiders (<tp:taxon-name><tp:taxon-name-part taxon-name-part-type="order">Araneae</tp:taxon-name-part></tp:taxon-name>: <tp:taxon-name><tp:taxon-name-part taxon-name-part-type="family">Clubionidae</tp:taxon-name-part></tp:taxon-name>, <tp:taxon-name><tp:taxon-name-part taxon-name-part-type="family">Corinnidae</tp:taxon-name-part></tp:taxon-name>, <tp:taxon-name><tp:taxon-name-part taxon-name-part-type="family">Liocranidae</tp:taxon-name-part></tp:taxon-name>, <tp:taxon-name><tp:taxon-name-part taxon-name-part-type="family">Gnaphosidae</tp:taxon-name-part></tp:taxon-name>, <tp:taxon-name><tp:taxon-name-part taxon-name-part-type="family">Prodidomidae</tp:taxon-name-part></tp:taxon-name> and <tp:taxon-name><tp:taxon-name-part taxon-name-part-type="family">Trochanterriidae</tp:taxon-name-part></tp:taxon-name>). Brill Leiden, 591 pp. <ext-link xlink:href="10.1163/9789004475588" ext-link-type="doi" xlink:type="simple">https://doi.org/10.1163/9789004475588</ext-link></mixed-citation></ref><ref id="B22"><mixed-citation xmlns:xlink="http://www.w3.org/1999/xlink" xlink:type="simple"><person-group><name name-style="western"><surname>Sankaran</surname><given-names>PM</given-names></name></person-group> (<year>2022</year>) <article-title>Remarks on the spider genus <italic><tp:taxon-name><tp:taxon-name-part taxon-name-part-type="genus">Koppe</tp:taxon-name-part></tp:taxon-name></italic> Deeleman-Reinhold, 2001 (<tp:taxon-name><tp:taxon-name-part taxon-name-part-type="order">Araneae</tp:taxon-name-part></tp:taxon-name>: <tp:taxon-name><tp:taxon-name-part taxon-name-part-type="family">Liocranidae</tp:taxon-name-part></tp:taxon-name>), including the first records from India.</article-title><source>Zootaxa</source><volume>5104</volume>(<issue>3</issue>): <fpage>436</fpage>–<lpage>440</lpage>. <ext-link xlink:href="10.11646/zootaxa.5104.3.7" ext-link-type="doi" xlink:type="simple">https://doi.org/10.11646/zootaxa.5104.3.7</ext-link></mixed-citation></ref></ref-list></tp:taxon-treatment>
