# Supplementary material for: ﻿One new genus and four new species of Liocranidae Simon, 1897 (Arachnida, Araneae) from China and Vietnam
Source: Zookeys. 2023 Oct 6;1181:219–40. doi: 10.3897/zookeys.1181.108822 (PMC10576239; doi:10.3897/zookeys.1181.108822)
Supplement: XML Treatment for Sinocranum [file zookeys.1181.108822-treatment3.xml]

<!DOCTYPE tp:taxon-treatment
  PUBLIC "-//TaxonX//DTD Taxonomic Treatment Publishing DTD v0 20100105//EN" "tax-treatment-NSO.dtd">
<tp:taxon-treatment xmlns:tp="http://www.plazi.org/taxpub"><tp:treatment-meta><kwd-group><label>Taxon classification</label><kwd>
                <named-content content-type="kingdom">Animalia</named-content>
              </kwd><kwd>
                <named-content content-type="order">Araneae</named-content>
              </kwd><kwd>
                <named-content content-type="family">Liocranidae</named-content>
              </kwd></kwd-group><mixed-citation publication-type="journal"><person-group><name><surname>Chu</surname><given-names>Chang</given-names></name><name><surname>Li</surname><given-names>Shuqiang</given-names></name><name><surname>Yao</surname><given-names>Yanbin</given-names></name><name><surname>Yao</surname><given-names>Zhiyuan</given-names></name></person-group><article-title>﻿One new genus and four new species of <tp:taxon-name><tp:taxon-name-part taxon-name-part-type="family">Liocranidae</tp:taxon-name-part></tp:taxon-name> Simon, 1897 (<tp:taxon-name><tp:taxon-name-part taxon-name-part-type="class">Arachnida</tp:taxon-name-part></tp:taxon-name>, <tp:taxon-name><tp:taxon-name-part taxon-name-part-type="order">Araneae</tp:taxon-name-part></tp:taxon-name>) from China and Vietnam</article-title><source>Zookeys</source><day>06</day><month>10</month><year>2023</year><volume>1181</volume><fpage>219</fpage><lpage>240</lpage><pub-id pub-id-type="doi">10.3897/zookeys.1181.108822</pub-id></mixed-citation></tp:treatment-meta><tp:nomenclature><label>﻿Genus</label><tp:taxon-name>
              <object-id xmlns:xlink="http://www.w3.org/1999/xlink" content-type="arpha" xlink:type="simple">C8721F93-FE41-5250-9826-1C164926DD94</object-id>
              <tp:taxon-name-part taxon-name-part-type="genus" reg="Sinocranum">Sinocranum</tp:taxon-name-part>
              <object-id xmlns:xlink="http://www.w3.org/1999/xlink" content-type="zoobank" xlink:type="simple">https://zoobank.org/05E6DFD1-0646-4FDD-9049-7D3428A31744</object-id>
            </tp:taxon-name><tp:taxon-authority>Chu &amp; Li</tp:taxon-authority><tp:taxon-status xmlns:xlink="http://www.w3.org/1999/xlink" xlink:type="simple">gen. nov.</tp:taxon-status></tp:nomenclature><tp:treatment-sec sec-type="type species" id="SECID0ELSAE"><title>Type species.</title><p><italic><tp:taxon-name><tp:taxon-name-part taxon-name-part-type="genus" reg="Sinocranum">Sinocranum</tp:taxon-name-part><tp:taxon-name-part taxon-name-part-type="species" reg="menghai">menghai</tp:taxon-name-part></tp:taxon-name></italic> Chu &amp; Li, sp. nov.</p></tp:treatment-sec><tp:treatment-sec sec-type="Composition" id="SECID0E3SAE"><title>Composition.</title><p>Monotypic.</p></tp:treatment-sec><tp:treatment-sec sec-type="etymology" id="SECID0EBTAE"><title>Etymology.</title><p>The generic name is a combination of “<italic>sino</italic>”, referring to the China, and “<italic>cranum</italic>” as part of the genus <italic><tp:taxon-name><tp:taxon-name-part taxon-name-part-type="genus" reg="Liocranum">Liocranum</tp:taxon-name-part></tp:taxon-name></italic>. Gender is neuter.</p></tp:treatment-sec><tp:treatment-sec sec-type="diagnosis" id="SECID0ESTAE"><title>Diagnosis.</title><p>The new genus resembles <italic><tp:taxon-name><tp:taxon-name-part taxon-name-part-type="genus" reg="Agroeca">Agroeca</tp:taxon-name-part></tp:taxon-name></italic> Westring, 1861 by having a similar tegular lobe (Fig. <xref ref-type="fig" rid="F3">3A–C</xref>) in the male and similar long copulatory ducts (Fig. <xref ref-type="fig" rid="F4">4B</xref>) in the female. Males can be distinguished by the embolus originating retrolaterally (Fig. <xref ref-type="fig" rid="F3">3C</xref>; vs. embolus originating prolaterally in <italic><tp:taxon-name><tp:taxon-name-part taxon-name-part-type="genus" reg="Agroeca">Agroeca</tp:taxon-name-part></tp:taxon-name></italic>), by the conductor strongly sclerotized (Fig. <xref ref-type="fig" rid="F3">3A–F</xref>; vs. conductor membranous in <italic><tp:taxon-name><tp:taxon-name-part taxon-name-part-type="genus" reg="Agroeca">Agroeca</tp:taxon-name-part></tp:taxon-name></italic>), and by the palp with ventral tibial apophysis and dorsal tibial apophysis (Fig. <xref ref-type="fig" rid="F3">3A–C</xref>; absent in <italic><tp:taxon-name><tp:taxon-name-part taxon-name-part-type="genus" reg="Agroeca">Agroeca</tp:taxon-name-part></tp:taxon-name></italic>). Females can be distinguished by the epigynal plate without hoods (Fig. <xref ref-type="fig" rid="F4">4A</xref>; present in <italic><tp:taxon-name><tp:taxon-name-part taxon-name-part-type="genus" reg="Agroeca">Agroeca</tp:taxon-name-part></tp:taxon-name></italic>), by the vulva with glandular appendages (Fig. <xref ref-type="fig" rid="F4">4B</xref>; absent in <italic><tp:taxon-name><tp:taxon-name-part taxon-name-part-type="genus" reg="Agroeca">Agroeca</tp:taxon-name-part></tp:taxon-name></italic>), and by the fertilization ducts pointing anteriorly (Fig. <xref ref-type="fig" rid="F4">4B</xref>; vs. fertilization ducts pointing laterally in <italic><tp:taxon-name><tp:taxon-name-part taxon-name-part-type="genus" reg="Agroeca">Agroeca</tp:taxon-name-part></tp:taxon-name></italic>).</p><fig id="F3" position="float" orientation="portrait"><object-id xmlns:xlink="http://www.w3.org/1999/xlink" content-type="doi" xlink:type="simple">10.3897/zookeys.1181.108822.figure3</object-id><object-id xmlns:xlink="http://www.w3.org/1999/xlink" content-type="arpha" xlink:type="simple">E9BD8F3F-AFE0-57E8-B6F2-4131D1547E3E</object-id><label>Figure 3.</label><caption><p><italic><tp:taxon-name><tp:taxon-name-part taxon-name-part-type="genus" reg="Sinocranum">Sinocranum</tp:taxon-name-part><tp:taxon-name-part taxon-name-part-type="species" reg="menghai">menghai</tp:taxon-name-part></tp:taxon-name></italic> sp. nov., holotype male palp (<bold>A–C)</bold>, conductor and embolus (<bold>D–F) A</bold> prolateral view <bold>B</bold> ventral view <bold>C</bold> retrolateral view <bold>D</bold> frontal view <bold>E</bold> retrolateral view <bold>F</bold> dorsal view. Abbreviations: C = conductor, DTA = dorsal tibial apophysis, E = embolus, EA = embolic apophysis, RTA = retrolateral tibial apophysis, SD = sperm duct, ST = subtegulum, TA = tegular apophysis, TL = tegular lobe, VTA = ventral tibial apophysis. Scale bars: 0.50 <abbrev xmlns:xlink="http://www.w3.org/1999/xlink" xlink:title="millimeters" id="ABBRID0EKXAE" xlink:type="simple">mm</abbrev> (<bold>A–C</bold>); 0.20 <abbrev xmlns:xlink="http://www.w3.org/1999/xlink" xlink:title="millimeters" id="ABBRID0EQXAE" xlink:type="simple">mm</abbrev> (<bold>D–F</bold>).</p></caption><graphic xmlns:xlink="http://www.w3.org/1999/xlink" xlink:href="zookeys-1181-219_article-108822__-g003.jpg" position="float" orientation="portrait" xlink:type="simple" id="oo_917722.jpg"><uri content-type="original_file" xlink:type="simple">https://binary.pensoft.net/fig/917722</uri></graphic></fig><fig id="F4" position="float" orientation="portrait"><object-id xmlns:xlink="http://www.w3.org/1999/xlink" content-type="doi" xlink:type="simple">10.3897/zookeys.1181.108822.figure4</object-id><object-id xmlns:xlink="http://www.w3.org/1999/xlink" content-type="arpha" xlink:type="simple">8B70842B-7689-5DFD-B31C-776927967C1A</object-id><label>Figure 4.</label><caption><p><italic><tp:taxon-name><tp:taxon-name-part taxon-name-part-type="genus" reg="Sinocranum">Sinocranum</tp:taxon-name-part><tp:taxon-name-part taxon-name-part-type="species" reg="menghai">menghai</tp:taxon-name-part></tp:taxon-name></italic> sp. nov., paratype female (<bold>A, B</bold>) <bold>A</bold> epigyne, ventral view <bold>B</bold> vulva, dorsal view. Abbreviations: CD = copulatory duct, CO = copulatory opening, FD = fertilization duct, GA = glandular appendage, SP = spermathecae. Scale bars: 0.20 <abbrev xmlns:xlink="http://www.w3.org/1999/xlink" xlink:title="millimeters" id="ABBRID0EUYAE" xlink:type="simple">mm</abbrev>.</p></caption><graphic xmlns:xlink="http://www.w3.org/1999/xlink" xlink:href="zookeys-1181-219_article-108822__-g004.jpg" position="float" orientation="portrait" xlink:type="simple" id="oo_917723.jpg"><uri content-type="original_file" xlink:type="simple">https://binary.pensoft.net/fig/917723</uri></graphic></fig><p><italic><tp:taxon-name><tp:taxon-name-part taxon-name-part-type="genus" reg="Sinocranum">Sinocranum</tp:taxon-name-part></tp:taxon-name></italic> gen. nov. shares several synapomorphies with the members of the genus <italic><tp:taxon-name><tp:taxon-name-part taxon-name-part-type="genus" reg="Agroeca">Agroeca</tp:taxon-name-part></tp:taxon-name></italic>. The most important of these is tegular lobe with a distinct curved prolaterally in ventral view. Similarities can be observed in the general structure of the male palp (shape of cymbium and tibia; position of conductor and tegular apophysis). The distribution of the eyes is also similar to that in <italic><tp:taxon-name><tp:taxon-name-part taxon-name-part-type="genus" reg="Agroeca">Agroeca</tp:taxon-name-part></tp:taxon-name></italic>. However, despite these similarities, there are still significant differences between <italic><tp:taxon-name><tp:taxon-name-part taxon-name-part-type="genus" reg="Sinocranum">Sinocranum</tp:taxon-name-part></tp:taxon-name></italic> and <italic><tp:taxon-name><tp:taxon-name-part taxon-name-part-type="genus" reg="Agroeca">Agroeca</tp:taxon-name-part></tp:taxon-name></italic> (refer to above genus diagnosis for details). The new genus <italic><tp:taxon-name><tp:taxon-name-part taxon-name-part-type="genus" reg="Sinocranum">Sinocranum</tp:taxon-name-part></tp:taxon-name></italic> with two most obvious morphological characteristics: male palp with ventral tibial apophysis, retrolateral tibial apophysis and dorsal tibial apophysis; female copulatory ducts bifurcate from subdistally to distally. These two characteristics are different from all other existing genera in the family. Therefore, based on the above morphological data, we suggest establishing a new genus <italic><tp:taxon-name><tp:taxon-name-part taxon-name-part-type="genus" reg="Sinocranum">Sinocranum</tp:taxon-name-part></tp:taxon-name></italic> to accommodate <italic><tp:taxon-name><tp:taxon-name-part taxon-name-part-type="genus" reg="Sinocranum">S.</tp:taxon-name-part><tp:taxon-name-part taxon-name-part-type="species" reg="menghai">menghai</tp:taxon-name-part></tp:taxon-name></italic> sp. nov.</p></tp:treatment-sec><tp:treatment-sec sec-type="description" id="SECID0E21AE"><title>Description.</title><p>Small to medium-sized spiders (total body length 7.89–10.70; Figs <xref ref-type="fig" rid="F5">5A–D</xref>, <xref ref-type="fig" rid="F11">11A</xref>). Eight eyes in two rows; <abbrev xmlns:xlink="http://www.w3.org/1999/xlink" xlink:title="posterior eye row" id="ABBRID0EJ2AE" xlink:type="simple">PER</abbrev> longer than <abbrev xmlns:xlink="http://www.w3.org/1999/xlink" xlink:title="anterior eye row" id="ABBRID0EN2AE" xlink:type="simple">AER</abbrev>, <abbrev xmlns:xlink="http://www.w3.org/1999/xlink" xlink:title="anterior eye row" id="ABBRID0ER2AE" xlink:type="simple">AER</abbrev> recurved, <abbrev xmlns:xlink="http://www.w3.org/1999/xlink" xlink:title="posterior eye row" id="ABBRID0EV2AE" xlink:type="simple">PER</abbrev> almost straight in dorsal view. <abbrev xmlns:xlink="http://www.w3.org/1999/xlink" xlink:title="anterior median eye" id="ABBRID0EZ2AE" xlink:type="simple">AME</abbrev> separated by less than their diameter, closer to <abbrev xmlns:xlink="http://www.w3.org/1999/xlink" xlink:title="anterior lateral eye" id="ABBRID0E42AE" xlink:type="simple">ALE</abbrev>; PME separated by almost twice their diameter, about as far from <abbrev xmlns:xlink="http://www.w3.org/1999/xlink" xlink:title="anterior lateral eye" id="ABBRID0EB3AE" xlink:type="simple">ALE</abbrev>; Distance between <abbrev xmlns:xlink="http://www.w3.org/1999/xlink" xlink:title="anterior median eye" id="ABBRID0EF3AE" xlink:type="simple">AME</abbrev> and PME longer than that between <abbrev xmlns:xlink="http://www.w3.org/1999/xlink" xlink:title="anterior lateral eye" id="ABBRID0EJ3AE" xlink:type="simple">ALE</abbrev> and <abbrev xmlns:xlink="http://www.w3.org/1999/xlink" xlink:title="posterior lateral eye" id="ABBRID0EN3AE" xlink:type="simple">PLE</abbrev>; <abbrev xmlns:xlink="http://www.w3.org/1999/xlink" xlink:title="anterior lateral eye" id="ABBRID0ER3AE" xlink:type="simple">ALE</abbrev> and <abbrev xmlns:xlink="http://www.w3.org/1999/xlink" xlink:title="posterior lateral eye" id="ABBRID0EV3AE" xlink:type="simple">PLE</abbrev> separated by about their diameter. Carapace reddish-brown with lighter heart region, laterally with dark stripes, submarginally with lighter patches, marginally dark, with white hairs; fovea reddish-brown. Chelicerae reddish-brown, with three promarginal and two retromarginal teeth. Endites yellowish- to reddish-brown, longer than wide, narrower in middle, subapically with semicircular membranous area and dense scopula. Labium reddish-brown with lighter distal lip. Sternum reddish-brown. Legs yellowish-brown, lateral tarsi and metatarsi I–II with dense scopulae. Leg spination: femora with 2–4 pairs of lateral spines and 3 dorsal spines; tibiae with 0–3 pairs of lateral spines, 0–3 dorsal spines and 3 pairs of ventral spines; metatarsi with 0–4 pairs of lateral spines, 0–1 dorsal spine and 2 ventral spines or 1–3 pairs of ventral spines. Leg formula: 4123. Dorsal opisthosoma yellowish, median field with dark bands, laterally with reddish-brown stripes and dark patches. Lateral and ventral opisthosoma yellowish with dark spots and dark ring around spinnerets. Spinnerets yellowish.</p><fig id="F5" position="float" orientation="portrait"><object-id xmlns:xlink="http://www.w3.org/1999/xlink" content-type="doi" xlink:type="simple">10.3897/zookeys.1181.108822.figure5</object-id><object-id xmlns:xlink="http://www.w3.org/1999/xlink" content-type="arpha" xlink:type="simple">67405F19-8457-5937-926A-A7CD70441B16</object-id><label>Figure 5.</label><caption><p><italic><tp:taxon-name><tp:taxon-name-part taxon-name-part-type="genus" reg="Sinocranum">Sinocranum</tp:taxon-name-part><tp:taxon-name-part taxon-name-part-type="species" reg="menghai">menghai</tp:taxon-name-part></tp:taxon-name></italic> sp. nov., holotype male (<bold>A, B</bold>) and paratype female (<bold>C, D</bold>) <bold>A–D</bold> habitus <bold>A</bold> dorsal view <bold>B</bold> ventral view <bold>C</bold> dorsal view <bold>D</bold> ventral view. Scale bars: 2.00 <abbrev xmlns:xlink="http://www.w3.org/1999/xlink" xlink:title="millimeters" id="ABBRID0E14AE" xlink:type="simple">mm</abbrev>.</p></caption><graphic xmlns:xlink="http://www.w3.org/1999/xlink" xlink:href="zookeys-1181-219_article-108822__-g005.jpg" position="float" orientation="portrait" xlink:type="simple" id="oo_917724.jpg"><uri content-type="original_file" xlink:type="simple">https://binary.pensoft.net/fig/917724</uri></graphic></fig><p>Palpal (Fig. <xref ref-type="fig" rid="F3">3A–F</xref>) tibia with three apophyses; ventral tibial apophysis arc-shaped; retrolateral tibial apophysis long, with blunt and thin sheet-shaped tip; dorsal tibial apophysis straight, with wide base and narrow tip deviating from the direction of palp. Bulb longer than wide, tegular lobe curved prolaterally. Tegulum with distinct, U-shaped sperm duct subcentrally; subtegulum strongly sclerotized, clearly visible in ventral view. Embolus originating retrolaterally, long and filiform, connected to conductor. Conductor strongly sclerotized, originating distally. Tegular apophysis originating subdistally.</p><p>Epigynal field (Fig. <xref ref-type="fig" rid="F4">4A, B</xref>) with two large spots; epigynal plate sclerotized. Copulatory openings hidden under epigynal plate. Copulatory ducts long and curved. Glandular appendages globular, originating subdistally to copulatory ducts. Spermathecae large, separated by less than half of their diameter. Fertilization ducts almost as long as diameter of spermathecae, close to each other distally, pointing anteriorly.</p></tp:treatment-sec><tp:treatment-sec sec-type="distribution" id="SECID0EP5AE"><title>Distribution.</title><p>China (Yunnan; Fig. <xref ref-type="fig" rid="F12">12</xref>).</p></tp:treatment-sec><tp:treatment-sec><!--Section generated to contain objects referenced in tp:taxon-treatment.--><fig id="F11" position="float" orientation="portrait"><object-id xmlns:xlink="http://www.w3.org/1999/xlink" content-type="doi" xlink:type="simple">10.3897/zookeys.1181.108822.figure11</object-id><object-id xmlns:xlink="http://www.w3.org/1999/xlink" content-type="arpha" xlink:type="simple">5CBFC3D4-525B-547B-9EDD-6BF1A1F9CB98</object-id><label>Figure 11.</label><caption><p>Ocular areas and tapeta of liocranids. <bold>A</bold><italic><tp:taxon-name><tp:taxon-name-part taxon-name-part-type="genus" reg="Sinocranum">Sinocranum</tp:taxon-name-part><tp:taxon-name-part taxon-name-part-type="species" reg="menghai">menghai</tp:taxon-name-part></tp:taxon-name></italic> sp. nov. <bold>B</bold><italic><tp:taxon-name><tp:taxon-name-part taxon-name-part-type="genus" reg="Xantharia">Xantharia</tp:taxon-name-part><tp:taxon-name-part taxon-name-part-type="species" reg="baizilongi">baizilongi</tp:taxon-name-part></tp:taxon-name></italic> sp. nov., inset shows oblique tapetum of PME <bold>C</bold><italic><tp:taxon-name><tp:taxon-name-part taxon-name-part-type="genus" reg="Xantharia">X.</tp:taxon-name-part><tp:taxon-name-part taxon-name-part-type="species" reg="cucphuong">cucphuong</tp:taxon-name-part></tp:taxon-name></italic> sp. nov. Scale bars: 0.50 <abbrev xmlns:xlink="http://www.w3.org/1999/xlink" xlink:title="millimeters" id="ABBRID0EJSBG" xlink:type="simple">mm</abbrev> (<bold>A</bold>); 0.20 <abbrev xmlns:xlink="http://www.w3.org/1999/xlink" xlink:title="millimeters" id="ABBRID0EPSBG" xlink:type="simple">mm</abbrev> (<bold>B, C</bold>).</p></caption><graphic xmlns:xlink="http://www.w3.org/1999/xlink" xlink:href="zookeys-1181-219_article-108822__-g011.jpg" position="float" orientation="portrait" xlink:type="simple" id="oo_917730.jpg"><uri content-type="original_file" xlink:type="simple">https://binary.pensoft.net/fig/917730</uri></graphic></fig><fig id="F12" position="float" orientation="portrait"><object-id xmlns:xlink="http://www.w3.org/1999/xlink" content-type="doi" xlink:type="simple">10.3897/zookeys.1181.108822.figure12</object-id><object-id xmlns:xlink="http://www.w3.org/1999/xlink" content-type="arpha" xlink:type="simple">C7770651-6D26-5371-A305-2D8758EB3F12</object-id><label>Figure 12.</label><caption><p>New distribution records of liocranid spiders from China and Vietnam <bold>1</bold><italic><tp:taxon-name><tp:taxon-name-part taxon-name-part-type="genus" reg="Koppe">Koppe</tp:taxon-name-part><tp:taxon-name-part taxon-name-part-type="species" reg="ninger">ninger</tp:taxon-name-part></tp:taxon-name></italic> sp. nov. <bold>2</bold><italic><tp:taxon-name><tp:taxon-name-part taxon-name-part-type="genus" reg="Sinocranum">Sinocranum</tp:taxon-name-part><tp:taxon-name-part taxon-name-part-type="species" reg="menghai">menghai</tp:taxon-name-part></tp:taxon-name></italic> sp. nov. <bold>3</bold><italic><tp:taxon-name><tp:taxon-name-part taxon-name-part-type="genus" reg="Xantharia">Xantharia</tp:taxon-name-part><tp:taxon-name-part taxon-name-part-type="species" reg="baizilongi">baizilongi</tp:taxon-name-part></tp:taxon-name></italic> sp. nov. <bold>4</bold><italic><tp:taxon-name><tp:taxon-name-part taxon-name-part-type="genus" reg="Xantharia">X.</tp:taxon-name-part><tp:taxon-name-part taxon-name-part-type="species" reg="cucphuong">cucphuong</tp:taxon-name-part></tp:taxon-name></italic> sp. nov.</p></caption><graphic xmlns:xlink="http://www.w3.org/1999/xlink" xlink:href="zookeys-1181-219_article-108822__-g012.jpg" position="float" orientation="portrait" xlink:type="simple" id="oo_917731.jpg"><uri content-type="original_file" xlink:type="simple">https://binary.pensoft.net/fig/917731</uri></graphic></fig></tp:treatment-sec></tp:taxon-treatment>
