# Supplementary material for: ﻿One new genus and four new species of Liocranidae Simon, 1897 (Arachnida, Araneae) from China and Vietnam
Source: Zookeys. 2023 Oct 6;1181:219–40. doi: 10.3897/zookeys.1181.108822 (PMC10576239; doi:10.3897/zookeys.1181.108822)
Supplement: XML Treatment for Sinocranum menghai [file zookeys.1181.108822-treatment4.xml]

<!DOCTYPE tp:taxon-treatment
  PUBLIC "-//TaxonX//DTD Taxonomic Treatment Publishing DTD v0 20100105//EN" "tax-treatment-NSO.dtd">
<tp:taxon-treatment xmlns:tp="http://www.plazi.org/taxpub"><tp:treatment-meta><kwd-group><label>Taxon classification</label><kwd>
                <named-content content-type="kingdom">Animalia</named-content>
              </kwd><kwd>
                <named-content content-type="order">Araneae</named-content>
              </kwd><kwd>
                <named-content content-type="family">Liocranidae</named-content>
              </kwd></kwd-group><mixed-citation publication-type="journal"><person-group><name><surname>Chu</surname><given-names>Chang</given-names></name><name><surname>Li</surname><given-names>Shuqiang</given-names></name><name><surname>Yao</surname><given-names>Yanbin</given-names></name><name><surname>Yao</surname><given-names>Zhiyuan</given-names></name></person-group><article-title>﻿One new genus and four new species of <tp:taxon-name><tp:taxon-name-part taxon-name-part-type="family">Liocranidae</tp:taxon-name-part></tp:taxon-name> Simon, 1897 (<tp:taxon-name><tp:taxon-name-part taxon-name-part-type="class">Arachnida</tp:taxon-name-part></tp:taxon-name>, <tp:taxon-name><tp:taxon-name-part taxon-name-part-type="order">Araneae</tp:taxon-name-part></tp:taxon-name>) from China and Vietnam</article-title><source>Zookeys</source><day>06</day><month>10</month><year>2023</year><volume>1181</volume><fpage>219</fpage><lpage>240</lpage><pub-id pub-id-type="doi">10.3897/zookeys.1181.108822</pub-id></mixed-citation></tp:treatment-meta><tp:nomenclature><label>﻿</label><tp:taxon-name>
              <object-id xmlns:xlink="http://www.w3.org/1999/xlink" content-type="arpha" xlink:type="simple">4D8A5CEA-7B79-5017-95D1-6E177CC8F402</object-id>
              <tp:taxon-name-part taxon-name-part-type="genus" reg="Sinocranum">Sinocranum</tp:taxon-name-part>
              <tp:taxon-name-part taxon-name-part-type="species" reg="menghai">menghai</tp:taxon-name-part>
              <object-id xmlns:xlink="http://www.w3.org/1999/xlink" content-type="zoobank" xlink:type="simple">https://zoobank.org/611BECC7-D402-4086-ABA5-19B4B435F878</object-id>
            </tp:taxon-name><tp:taxon-authority>Chu &amp; Li</tp:taxon-authority><tp:taxon-status xmlns:xlink="http://www.w3.org/1999/xlink" xlink:type="simple">sp. nov.</tp:taxon-status><xref ref-type="fig" rid="F3">Figs 3</xref><xref ref-type="fig" rid="F4">, 4</xref><xref ref-type="fig" rid="F5">, 5</xref><xref ref-type="fig" rid="F11">, 11A</xref></tp:nomenclature><tp:treatment-sec sec-type="type material" id="SECID0EUAAG"><title>Type material.</title><p><bold><italic>Holotype</italic></bold>: 1♂ (<named-content xmlns:xlink="http://www.w3.org/1999/xlink" content-type="dwc:institutional_code" xlink:title="Institute of Zoology, Chinese Academy of Sciences" xlink:href="http://grbio.org/institution/institute-zoology-chinese-academy-sciences" xlink:type="simple">IZCAS</named-content>-Ar44618), <bold>China</bold>, Yunnan, Xishuangbanna, Menghai County, Menghai Town, Man’ao Village Committee, <named-content xmlns:xlink="http://www.w3.org/1999/xlink" content-type="dwc:verbatimCoordinates" xlink:type="simple"><named-content content-type="geo-json" specific-use="{&#34;type&#34;:&#34;Point&#34;,&#34;coordinates&#34;:[100.471017,21.960333]}" id="NCID0EIBAG" xlink:type="simple">21°57.620′N, 100°28.261′E</named-content></named-content>, 1176 m, hand catch in leaf litter, November 2022, H. Qiu leg. <bold><italic>Paratypes</italic></bold>: 2♀ (<named-content xmlns:xlink="http://www.w3.org/1999/xlink" content-type="dwc:institutional_code" xlink:title="Institute of Zoology, Chinese Academy of Sciences" xlink:href="http://grbio.org/institution/institute-zoology-chinese-academy-sciences" xlink:type="simple">IZCAS</named-content>-Ar44619, 44620), same data as holotype.</p></tp:treatment-sec><tp:treatment-sec sec-type="etymology" id="SECID0EUBAG"><title>Etymology.</title><p>The specific name refers to the type locality and is a noun in apposition.</p></tp:treatment-sec><tp:treatment-sec sec-type="diagnosis" id="SECID0EZBAG"><title>Diagnosis.</title><p>The new species can be distinguished by the tegular lobe large and curved prolaterally (Fig. <xref ref-type="fig" rid="F3">3A–C</xref>), by the embolus originating retrolaterally, embolic apophysis coiled and thin sheet-shaped (Fig. <xref ref-type="fig" rid="F3">3C–F</xref>), by the conductor strongly sclerotized (Fig. <xref ref-type="fig" rid="F3">3A–F</xref>), by the palp with ventral tibial apophysis, retrolateral tibial apophysis and dorsal tibial apophysis (Fig. <xref ref-type="fig" rid="F3">3A–C</xref>), by the epigynal plate sclerotized, anteriorly to medially with narrow membranous area, laterally with large crescent-shaped sclerites (Fig. <xref ref-type="fig" rid="F4">4A</xref>), by the vulva with glandular appendages, originating subdistally to copulatory ducts (Fig. <xref ref-type="fig" rid="F4">4B</xref>), by the copulatory ducts long and curved, subdistally to distally bifurcate (Fig. <xref ref-type="fig" rid="F4">4B</xref>), and by the fertilization ducts almost as long as diameter of spermathecae, close to each other distally, pointing anteriorly (Fig. <xref ref-type="fig" rid="F4">4B</xref>).</p></tp:treatment-sec><tp:treatment-sec sec-type="description" id="SECID0E6CAG"><title>Description.</title><p><bold>Male</bold> (holotype; Figs <xref ref-type="fig" rid="F5">5A, B</xref>, <xref ref-type="fig" rid="F11">11A</xref>). Total body length 7.89, carapace 3.77 long, 2.87 wide, opisthosoma 4.12 long, 2.35 wide. Eye sizes and interdistances: <abbrev xmlns:xlink="http://www.w3.org/1999/xlink" xlink:title="anterior median eye" id="ABBRID0EPDAG" xlink:type="simple">AME</abbrev> 0.16, <abbrev xmlns:xlink="http://www.w3.org/1999/xlink" xlink:title="anterior lateral eye" id="ABBRID0ETDAG" xlink:type="simple">ALE</abbrev> 0.15, PME 0.14, <abbrev xmlns:xlink="http://www.w3.org/1999/xlink" xlink:title="posterior lateral eye" id="ABBRID0EXDAG" xlink:type="simple">PLE</abbrev> 0.17; <abbrev xmlns:xlink="http://www.w3.org/1999/xlink" xlink:title="anterior median eye" id="ABBRID0E2DAG" xlink:type="simple">AME</abbrev>–<abbrev xmlns:xlink="http://www.w3.org/1999/xlink" xlink:title="anterior median eye" id="ABBRID0E6DAG" xlink:type="simple">AME</abbrev> 0.13, <abbrev xmlns:xlink="http://www.w3.org/1999/xlink" xlink:title="anterior median eye" id="ABBRID0EDEAG" xlink:type="simple">AME</abbrev>–<abbrev xmlns:xlink="http://www.w3.org/1999/xlink" xlink:title="anterior lateral eye" id="ABBRID0EHEAG" xlink:type="simple">ALE</abbrev> 0.09, PME–PME 0.27, PME–<abbrev xmlns:xlink="http://www.w3.org/1999/xlink" xlink:title="posterior lateral eye" id="ABBRID0ELEAG" xlink:type="simple">PLE</abbrev> 0.25, <abbrev xmlns:xlink="http://www.w3.org/1999/xlink" xlink:title="anterior median eye" id="ABBRID0EPEAG" xlink:type="simple">AME</abbrev>–PME 0.20, <abbrev xmlns:xlink="http://www.w3.org/1999/xlink" xlink:title="anterior lateral eye" id="ABBRID0ETEAG" xlink:type="simple">ALE</abbrev>–<abbrev xmlns:xlink="http://www.w3.org/1999/xlink" xlink:title="posterior lateral eye" id="ABBRID0EXEAG" xlink:type="simple">PLE</abbrev> 0.16. Carapace reddish-brown with lighter heart region, laterally with dark stripes, submarginally with lighter patches, marginally dark, with white hairs; fovea reddish-brown. Chelicerae reddish-brown, with several setae on anterior surface, with three promarginal and two retromarginal teeth. Endites yellowish-brown, longer than wide, narrower in middle, subapically with semicircular membranous area and dense scopula. Labium reddish-brown with lighter distal lip. Sternum reddish-brown. Legs yellowish-brown, lateral tarsi and metatarsi I–II with dense scopulae. Leg spination: femora I <abbrev xmlns:xlink="http://www.w3.org/1999/xlink" xlink:title="prolateral" id="ABBRID0E2EAG" xlink:type="simple">pl</abbrev> 3 do 3 <abbrev xmlns:xlink="http://www.w3.org/1999/xlink" xlink:title="retrolateral" id="ABBRID0E6EAG" xlink:type="simple">rl</abbrev> 3, II <abbrev xmlns:xlink="http://www.w3.org/1999/xlink" xlink:title="prolateral" id="ABBRID0EDFAG" xlink:type="simple">pl</abbrev> 4 do 3 <abbrev xmlns:xlink="http://www.w3.org/1999/xlink" xlink:title="retrolateral" id="ABBRID0EHFAG" xlink:type="simple">rl</abbrev> 4, III–IV <abbrev xmlns:xlink="http://www.w3.org/1999/xlink" xlink:title="prolateral" id="ABBRID0ELFAG" xlink:type="simple">pl</abbrev> 3 do 3 <abbrev xmlns:xlink="http://www.w3.org/1999/xlink" xlink:title="retrolateral" id="ABBRID0EPFAG" xlink:type="simple">rl</abbrev> 3; tibiae I <abbrev xmlns:xlink="http://www.w3.org/1999/xlink" xlink:title="prolateral" id="ABBRID0ETFAG" xlink:type="simple">pl</abbrev> 3 <abbrev xmlns:xlink="http://www.w3.org/1999/xlink" xlink:title="retrolateral" id="ABBRID0EXFAG" xlink:type="simple">rl</abbrev> 3 <abbrev xmlns:xlink="http://www.w3.org/1999/xlink" xlink:title="prolateral ventral" id="ABBRID0E2FAG" xlink:type="simple">plv</abbrev> 3 <abbrev xmlns:xlink="http://www.w3.org/1999/xlink" xlink:title="retrolateral ventral" id="ABBRID0E6FAG" xlink:type="simple">rlv</abbrev> 3, II–IV <abbrev xmlns:xlink="http://www.w3.org/1999/xlink" xlink:title="prolateral" id="ABBRID0EDGAG" xlink:type="simple">pl</abbrev> 3 do 3 <abbrev xmlns:xlink="http://www.w3.org/1999/xlink" xlink:title="retrolateral" id="ABBRID0EHGAG" xlink:type="simple">rl</abbrev> 3 <abbrev xmlns:xlink="http://www.w3.org/1999/xlink" xlink:title="prolateral ventral" id="ABBRID0ELGAG" xlink:type="simple">plv</abbrev> 3 <abbrev xmlns:xlink="http://www.w3.org/1999/xlink" xlink:title="retrolateral ventral" id="ABBRID0EPGAG" xlink:type="simple">rlv</abbrev> 3; metatarsi I–II <abbrev xmlns:xlink="http://www.w3.org/1999/xlink" xlink:title="prolateral" id="ABBRID0ETGAG" xlink:type="simple">pl</abbrev> 1 <abbrev xmlns:xlink="http://www.w3.org/1999/xlink" xlink:title="retrolateral" id="ABBRID0EXGAG" xlink:type="simple">rl</abbrev> 1 v 2, III–IV <abbrev xmlns:xlink="http://www.w3.org/1999/xlink" xlink:title="prolateral" id="ABBRID0E2GAG" xlink:type="simple">pl</abbrev> 4 do 1 <abbrev xmlns:xlink="http://www.w3.org/1999/xlink" xlink:title="retrolateral" id="ABBRID0E6GAG" xlink:type="simple">rl</abbrev> 4 <abbrev xmlns:xlink="http://www.w3.org/1999/xlink" xlink:title="prolateral ventral" id="ABBRID0EDHAG" xlink:type="simple">plv</abbrev> 3 <abbrev xmlns:xlink="http://www.w3.org/1999/xlink" xlink:title="retrolateral ventral" id="ABBRID0EHHAG" xlink:type="simple">rlv</abbrev> 3. Palp and leg measurements: palp 4.95 (1.55, 0.94, 1.00, -, 1.46), I 12.09 (3.18, 1.70, 2.96, 2.63, 1.62), II 12.02 (3.30, 1.60, 2.89, 2.74, 1.49), III 10.64 (3.01, 1.39, 2.22, 2.75, 1.27), IV 13.79 (3.67, 1.56, 3.08, 3.91, 1.57). Leg formula: 4123. Dorsal opisthosoma yellowish, median field with dark bands, laterally with reddish-brown stripes and dark patches. Lateral and ventral opisthosoma yellowish with dark spots and dark ring around spinnerets. Spinnerets yellowish.</p><p><bold><italic>Palp</italic></bold> (Fig. <xref ref-type="fig" rid="F3">3A–F</xref>). Tibia with three apophyses; ventral tibial apophysis arc-shaped, weakly sclerotized; retrolateral tibial apophysis wide, with slight retrolateral curvature distally, with blunt and thin sheet-shaped tip; dorsal tibial apophysis straight, spine-shaped, with wide base and narrow tip deviating from the direction of palp. Bulb longer than wide, tegular lobe distinct curved prolaterally. Tegulum membranous antero-laterally, with distinct, U-shaped sperm duct subcentrally; subtegulum strongly sclerotized, clearly visible in ventral view. Embolus originating retrolaterally, long and filiform, connected to conductor; embolic apophysis coiled and thin sheet-shaped; embolus and embolic apophysis almost invisible in ventral view. Conductor strongly sclerotized, originating 10:30–11:30 o’clock. Tegular apophysis originating subdistally to bulb, nearly rectangular.</p><p><bold>Female</bold> (paratype; Fig. <xref ref-type="fig" rid="F5">5C, D</xref>). Total body length 9.85, carapace 4.31 long, 3.13 wide, opisthosoma 5.54 long, 3.42 wide. Eye sizes and interdistances: <abbrev xmlns:xlink="http://www.w3.org/1999/xlink" xlink:title="anterior median eye" id="ABBRID0E5HAG" xlink:type="simple">AME</abbrev> 0.20, <abbrev xmlns:xlink="http://www.w3.org/1999/xlink" xlink:title="anterior lateral eye" id="ABBRID0ECIAG" xlink:type="simple">ALE</abbrev> 0.20, PME 0.16, <abbrev xmlns:xlink="http://www.w3.org/1999/xlink" xlink:title="posterior lateral eye" id="ABBRID0EGIAG" xlink:type="simple">PLE</abbrev> 0.18; <abbrev xmlns:xlink="http://www.w3.org/1999/xlink" xlink:title="anterior median eye" id="ABBRID0EKIAG" xlink:type="simple">AME</abbrev>–<abbrev xmlns:xlink="http://www.w3.org/1999/xlink" xlink:title="anterior median eye" id="ABBRID0EOIAG" xlink:type="simple">AME</abbrev> 0.16, <abbrev xmlns:xlink="http://www.w3.org/1999/xlink" xlink:title="anterior median eye" id="ABBRID0ESIAG" xlink:type="simple">AME</abbrev>–<abbrev xmlns:xlink="http://www.w3.org/1999/xlink" xlink:title="anterior lateral eye" id="ABBRID0EWIAG" xlink:type="simple">ALE</abbrev> 0.13, PME–PME 0.34, PME–<abbrev xmlns:xlink="http://www.w3.org/1999/xlink" xlink:title="posterior lateral eye" id="ABBRID0E1IAG" xlink:type="simple">PLE</abbrev> 0.29, <abbrev xmlns:xlink="http://www.w3.org/1999/xlink" xlink:title="anterior median eye" id="ABBRID0E5IAG" xlink:type="simple">AME</abbrev>–PME 0.23, <abbrev xmlns:xlink="http://www.w3.org/1999/xlink" xlink:title="anterior lateral eye" id="ABBRID0ECJAG" xlink:type="simple">ALE</abbrev>–<abbrev xmlns:xlink="http://www.w3.org/1999/xlink" xlink:title="posterior lateral eye" id="ABBRID0EGJAG" xlink:type="simple">PLE</abbrev> 0.17. Ocular area with white hairs. Endites reddish-brown. Leg spination: femora I <abbrev xmlns:xlink="http://www.w3.org/1999/xlink" xlink:title="prolateral" id="ABBRID0EKJAG" xlink:type="simple">pl</abbrev> 2 do 3 <abbrev xmlns:xlink="http://www.w3.org/1999/xlink" xlink:title="retrolateral" id="ABBRID0EOJAG" xlink:type="simple">rl</abbrev> 2, II–III <abbrev xmlns:xlink="http://www.w3.org/1999/xlink" xlink:title="prolateral" id="ABBRID0ESJAG" xlink:type="simple">pl</abbrev> 3 do 3 <abbrev xmlns:xlink="http://www.w3.org/1999/xlink" xlink:title="retrolateral" id="ABBRID0EWJAG" xlink:type="simple">rl</abbrev> 3, IV <abbrev xmlns:xlink="http://www.w3.org/1999/xlink" xlink:title="prolateral" id="ABBRID0E1JAG" xlink:type="simple">pl</abbrev> 1 do 3 <abbrev xmlns:xlink="http://www.w3.org/1999/xlink" xlink:title="retrolateral" id="ABBRID0E5JAG" xlink:type="simple">rl</abbrev> 3; tibiae I–II <abbrev xmlns:xlink="http://www.w3.org/1999/xlink" xlink:title="prolateral ventral" id="ABBRID0ECKAG" xlink:type="simple">plv</abbrev> 3 <abbrev xmlns:xlink="http://www.w3.org/1999/xlink" xlink:title="retrolateral ventral" id="ABBRID0EGKAG" xlink:type="simple">rlv</abbrev> 3, III <abbrev xmlns:xlink="http://www.w3.org/1999/xlink" xlink:title="prolateral" id="ABBRID0EKKAG" xlink:type="simple">pl</abbrev> 2 <abbrev xmlns:xlink="http://www.w3.org/1999/xlink" xlink:title="retrolateral" id="ABBRID0EOKAG" xlink:type="simple">rl</abbrev> 2 <abbrev xmlns:xlink="http://www.w3.org/1999/xlink" xlink:title="prolateral ventral" id="ABBRID0ESKAG" xlink:type="simple">plv</abbrev> 3 <abbrev xmlns:xlink="http://www.w3.org/1999/xlink" xlink:title="retrolateral ventral" id="ABBRID0EWKAG" xlink:type="simple">rlv</abbrev> 3, IV <abbrev xmlns:xlink="http://www.w3.org/1999/xlink" xlink:title="prolateral" id="ABBRID0E1KAG" xlink:type="simple">pl</abbrev> 3 <abbrev xmlns:xlink="http://www.w3.org/1999/xlink" xlink:title="retrolateral" id="ABBRID0E5KAG" xlink:type="simple">rl</abbrev> 3 <abbrev xmlns:xlink="http://www.w3.org/1999/xlink" xlink:title="prolateral ventral" id="ABBRID0ECLAG" xlink:type="simple">plv</abbrev> 3 <abbrev xmlns:xlink="http://www.w3.org/1999/xlink" xlink:title="retrolateral ventral" id="ABBRID0EGLAG" xlink:type="simple">rlv</abbrev> 3; metatarsi I–II <abbrev xmlns:xlink="http://www.w3.org/1999/xlink" xlink:title="prolateral ventral" id="ABBRID0EKLAG" xlink:type="simple">plv</abbrev> 1 <abbrev xmlns:xlink="http://www.w3.org/1999/xlink" xlink:title="retrolateral ventral" id="ABBRID0EOLAG" xlink:type="simple">rlv</abbrev> 1, III–IV <abbrev xmlns:xlink="http://www.w3.org/1999/xlink" xlink:title="prolateral" id="ABBRID0ESLAG" xlink:type="simple">pl</abbrev> 4 <abbrev xmlns:xlink="http://www.w3.org/1999/xlink" xlink:title="retrolateral" id="ABBRID0EWLAG" xlink:type="simple">rl</abbrev> 4 <abbrev xmlns:xlink="http://www.w3.org/1999/xlink" xlink:title="prolateral ventral" id="ABBRID0E1LAG" xlink:type="simple">plv</abbrev> 3 <abbrev xmlns:xlink="http://www.w3.org/1999/xlink" xlink:title="retrolateral ventral" id="ABBRID0E5LAG" xlink:type="simple">rlv</abbrev> 3. Palp and leg measurements: palp 3.97 (1.29, 0.74, 0.76, -, 1.18), I 10.32 (2.97, 1.68, 2.51, 1.93, 1.23), II 10.31 (3.06, 1.63, 2.48, 1.99, 1.15), III 9.55 (2.76, 1.43, 2.04, 2.28, 1.04), IV 12.30 (3.34, 1.62, 2.95, 3.20, 1.19). Leg formula: 4123. Other characters same as holotype.</p><p><bold><italic>Epigyne</italic></bold> (Fig. <xref ref-type="fig" rid="F4">4A, B</xref>). Epigynal field with two large spots. Epigynal plate sclerotized, anteriorly to medially with narrow membranous area, laterally with large crescent-shaped sclerites. Copulatory openings hidden under epigynal plate. Copulatory ducts long and curved, subdistally to distally bifurcate. Glandular appendages globular, originating subdistally to copulatory ducts. Spermathecae large, kidney-shaped, separated by less than half of their diameter. Fertilization ducts almost as long as diameter of spermathecae, close to each other distally, pointing anteriorly.</p></tp:treatment-sec><tp:treatment-sec sec-type="variation" id="SECID0ENMAG"><title>Variation.</title><p>Second paratype female: total body length 10.70, carapace 5.25 long, 3.52 wide, opisthosoma 5.45 long, 3.21 wide.</p></tp:treatment-sec><tp:treatment-sec sec-type="distribution" id="SECID0ESMAG"><title>Distribution.</title><p>China (Yunnan, type locality; Fig. <xref ref-type="fig" rid="F12">12</xref>).</p></tp:treatment-sec><tp:treatment-sec><!--Section generated to contain objects referenced in tp:taxon-treatment.--><fig id="F3" position="float" orientation="portrait"><object-id xmlns:xlink="http://www.w3.org/1999/xlink" content-type="doi" xlink:type="simple">10.3897/zookeys.1181.108822.figure3</object-id><object-id xmlns:xlink="http://www.w3.org/1999/xlink" content-type="arpha" xlink:type="simple">E9BD8F3F-AFE0-57E8-B6F2-4131D1547E3E</object-id><label>Figure 3.</label><caption><p><italic><tp:taxon-name><tp:taxon-name-part taxon-name-part-type="genus" reg="Sinocranum">Sinocranum</tp:taxon-name-part><tp:taxon-name-part taxon-name-part-type="species" reg="menghai">menghai</tp:taxon-name-part></tp:taxon-name></italic> sp. nov., holotype male palp (<bold>A–C)</bold>, conductor and embolus (<bold>D–F) A</bold> prolateral view <bold>B</bold> ventral view <bold>C</bold> retrolateral view <bold>D</bold> frontal view <bold>E</bold> retrolateral view <bold>F</bold> dorsal view. Abbreviations: C = conductor, DTA = dorsal tibial apophysis, E = embolus, EA = embolic apophysis, RTA = retrolateral tibial apophysis, SD = sperm duct, ST = subtegulum, TA = tegular apophysis, TL = tegular lobe, VTA = ventral tibial apophysis. Scale bars: 0.50 <abbrev xmlns:xlink="http://www.w3.org/1999/xlink" xlink:title="millimeters" id="ABBRID0EKXAE" xlink:type="simple">mm</abbrev> (<bold>A–C</bold>); 0.20 <abbrev xmlns:xlink="http://www.w3.org/1999/xlink" xlink:title="millimeters" id="ABBRID0EQXAE" xlink:type="simple">mm</abbrev> (<bold>D–F</bold>).</p></caption><graphic xmlns:xlink="http://www.w3.org/1999/xlink" xlink:href="zookeys-1181-219_article-108822__-g003.jpg" position="float" orientation="portrait" xlink:type="simple" id="oo_917722.jpg"><uri content-type="original_file" xlink:type="simple">https://binary.pensoft.net/fig/917722</uri></graphic></fig><fig id="F4" position="float" orientation="portrait"><object-id xmlns:xlink="http://www.w3.org/1999/xlink" content-type="doi" xlink:type="simple">10.3897/zookeys.1181.108822.figure4</object-id><object-id xmlns:xlink="http://www.w3.org/1999/xlink" content-type="arpha" xlink:type="simple">8B70842B-7689-5DFD-B31C-776927967C1A</object-id><label>Figure 4.</label><caption><p><italic><tp:taxon-name><tp:taxon-name-part taxon-name-part-type="genus" reg="Sinocranum">Sinocranum</tp:taxon-name-part><tp:taxon-name-part taxon-name-part-type="species" reg="menghai">menghai</tp:taxon-name-part></tp:taxon-name></italic> sp. nov., paratype female (<bold>A, B</bold>) <bold>A</bold> epigyne, ventral view <bold>B</bold> vulva, dorsal view. Abbreviations: CD = copulatory duct, CO = copulatory opening, FD = fertilization duct, GA = glandular appendage, SP = spermathecae. Scale bars: 0.20 <abbrev xmlns:xlink="http://www.w3.org/1999/xlink" xlink:title="millimeters" id="ABBRID0EUYAE" xlink:type="simple">mm</abbrev>.</p></caption><graphic xmlns:xlink="http://www.w3.org/1999/xlink" xlink:href="zookeys-1181-219_article-108822__-g004.jpg" position="float" orientation="portrait" xlink:type="simple" id="oo_917723.jpg"><uri content-type="original_file" xlink:type="simple">https://binary.pensoft.net/fig/917723</uri></graphic></fig><fig id="F5" position="float" orientation="portrait"><object-id xmlns:xlink="http://www.w3.org/1999/xlink" content-type="doi" xlink:type="simple">10.3897/zookeys.1181.108822.figure5</object-id><object-id xmlns:xlink="http://www.w3.org/1999/xlink" content-type="arpha" xlink:type="simple">67405F19-8457-5937-926A-A7CD70441B16</object-id><label>Figure 5.</label><caption><p><italic><tp:taxon-name><tp:taxon-name-part taxon-name-part-type="genus" reg="Sinocranum">Sinocranum</tp:taxon-name-part><tp:taxon-name-part taxon-name-part-type="species" reg="menghai">menghai</tp:taxon-name-part></tp:taxon-name></italic> sp. nov., holotype male (<bold>A, B</bold>) and paratype female (<bold>C, D</bold>) <bold>A–D</bold> habitus <bold>A</bold> dorsal view <bold>B</bold> ventral view <bold>C</bold> dorsal view <bold>D</bold> ventral view. Scale bars: 2.00 <abbrev xmlns:xlink="http://www.w3.org/1999/xlink" xlink:title="millimeters" id="ABBRID0E14AE" xlink:type="simple">mm</abbrev>.</p></caption><graphic xmlns:xlink="http://www.w3.org/1999/xlink" xlink:href="zookeys-1181-219_article-108822__-g005.jpg" position="float" orientation="portrait" xlink:type="simple" id="oo_917724.jpg"><uri content-type="original_file" xlink:type="simple">https://binary.pensoft.net/fig/917724</uri></graphic></fig><fig id="F11" position="float" orientation="portrait"><object-id xmlns:xlink="http://www.w3.org/1999/xlink" content-type="doi" xlink:type="simple">10.3897/zookeys.1181.108822.figure11</object-id><object-id xmlns:xlink="http://www.w3.org/1999/xlink" content-type="arpha" xlink:type="simple">5CBFC3D4-525B-547B-9EDD-6BF1A1F9CB98</object-id><label>Figure 11.</label><caption><p>Ocular areas and tapeta of liocranids. <bold>A</bold><italic><tp:taxon-name><tp:taxon-name-part taxon-name-part-type="genus" reg="Sinocranum">Sinocranum</tp:taxon-name-part><tp:taxon-name-part taxon-name-part-type="species" reg="menghai">menghai</tp:taxon-name-part></tp:taxon-name></italic> sp. nov. <bold>B</bold><italic><tp:taxon-name><tp:taxon-name-part taxon-name-part-type="genus" reg="Xantharia">Xantharia</tp:taxon-name-part><tp:taxon-name-part taxon-name-part-type="species" reg="baizilongi">baizilongi</tp:taxon-name-part></tp:taxon-name></italic> sp. nov., inset shows oblique tapetum of PME <bold>C</bold><italic><tp:taxon-name><tp:taxon-name-part taxon-name-part-type="genus" reg="Xantharia">X.</tp:taxon-name-part><tp:taxon-name-part taxon-name-part-type="species" reg="cucphuong">cucphuong</tp:taxon-name-part></tp:taxon-name></italic> sp. nov. Scale bars: 0.50 <abbrev xmlns:xlink="http://www.w3.org/1999/xlink" xlink:title="millimeters" id="ABBRID0EJSBG" xlink:type="simple">mm</abbrev> (<bold>A</bold>); 0.20 <abbrev xmlns:xlink="http://www.w3.org/1999/xlink" xlink:title="millimeters" id="ABBRID0EPSBG" xlink:type="simple">mm</abbrev> (<bold>B, C</bold>).</p></caption><graphic xmlns:xlink="http://www.w3.org/1999/xlink" xlink:href="zookeys-1181-219_article-108822__-g011.jpg" position="float" orientation="portrait" xlink:type="simple" id="oo_917730.jpg"><uri content-type="original_file" xlink:type="simple">https://binary.pensoft.net/fig/917730</uri></graphic></fig><fig id="F12" position="float" orientation="portrait"><object-id xmlns:xlink="http://www.w3.org/1999/xlink" content-type="doi" xlink:type="simple">10.3897/zookeys.1181.108822.figure12</object-id><object-id xmlns:xlink="http://www.w3.org/1999/xlink" content-type="arpha" xlink:type="simple">C7770651-6D26-5371-A305-2D8758EB3F12</object-id><label>Figure 12.</label><caption><p>New distribution records of liocranid spiders from China and Vietnam <bold>1</bold><italic><tp:taxon-name><tp:taxon-name-part taxon-name-part-type="genus" reg="Koppe">Koppe</tp:taxon-name-part><tp:taxon-name-part taxon-name-part-type="species" reg="ninger">ninger</tp:taxon-name-part></tp:taxon-name></italic> sp. nov. <bold>2</bold><italic><tp:taxon-name><tp:taxon-name-part taxon-name-part-type="genus" reg="Sinocranum">Sinocranum</tp:taxon-name-part><tp:taxon-name-part taxon-name-part-type="species" reg="menghai">menghai</tp:taxon-name-part></tp:taxon-name></italic> sp. nov. <bold>3</bold><italic><tp:taxon-name><tp:taxon-name-part taxon-name-part-type="genus" reg="Xantharia">Xantharia</tp:taxon-name-part><tp:taxon-name-part taxon-name-part-type="species" reg="baizilongi">baizilongi</tp:taxon-name-part></tp:taxon-name></italic> sp. nov. <bold>4</bold><italic><tp:taxon-name><tp:taxon-name-part taxon-name-part-type="genus" reg="Xantharia">X.</tp:taxon-name-part><tp:taxon-name-part taxon-name-part-type="species" reg="cucphuong">cucphuong</tp:taxon-name-part></tp:taxon-name></italic> sp. nov.</p></caption><graphic xmlns:xlink="http://www.w3.org/1999/xlink" xlink:href="zookeys-1181-219_article-108822__-g012.jpg" position="float" orientation="portrait" xlink:type="simple" id="oo_917731.jpg"><uri content-type="original_file" xlink:type="simple">https://binary.pensoft.net/fig/917731</uri></graphic></fig></tp:treatment-sec></tp:taxon-treatment>
