# Supplementary material for: ﻿One new genus and four new species of Liocranidae Simon, 1897 (Arachnida, Araneae) from China and Vietnam
Source: Zookeys. 2023 Oct 6;1181:219–40. doi: 10.3897/zookeys.1181.108822 (PMC10576239; doi:10.3897/zookeys.1181.108822)
Supplement: XML Treatment for Xantharia [file zookeys.1181.108822-treatment5.xml]

<!DOCTYPE tp:taxon-treatment
  PUBLIC "-//TaxonX//DTD Taxonomic Treatment Publishing DTD v0 20100105//EN" "tax-treatment-NSO.dtd">
<tp:taxon-treatment xmlns:tp="http://www.plazi.org/taxpub"><tp:treatment-meta><kwd-group><label>Taxon classification</label><kwd>
                <named-content content-type="kingdom">Animalia</named-content>
              </kwd><kwd>
                <named-content content-type="order">Araneae</named-content>
              </kwd><kwd>
                <named-content content-type="family">Liocranidae</named-content>
              </kwd></kwd-group><mixed-citation publication-type="journal"><person-group><name><surname>Chu</surname><given-names>Chang</given-names></name><name><surname>Li</surname><given-names>Shuqiang</given-names></name><name><surname>Yao</surname><given-names>Yanbin</given-names></name><name><surname>Yao</surname><given-names>Zhiyuan</given-names></name></person-group><article-title>﻿One new genus and four new species of <tp:taxon-name><tp:taxon-name-part taxon-name-part-type="family">Liocranidae</tp:taxon-name-part></tp:taxon-name> Simon, 1897 (<tp:taxon-name><tp:taxon-name-part taxon-name-part-type="class">Arachnida</tp:taxon-name-part></tp:taxon-name>, <tp:taxon-name><tp:taxon-name-part taxon-name-part-type="order">Araneae</tp:taxon-name-part></tp:taxon-name>) from China and Vietnam</article-title><source>Zookeys</source><day>06</day><month>10</month><year>2023</year><volume>1181</volume><fpage>219</fpage><lpage>240</lpage><pub-id pub-id-type="doi">10.3897/zookeys.1181.108822</pub-id></mixed-citation></tp:treatment-meta><tp:nomenclature><label>﻿Genus</label><tp:taxon-name>
              <object-id xmlns:xlink="http://www.w3.org/1999/xlink" content-type="arpha" xlink:type="simple">D7A2B085-B6BB-53DC-8EE1-725B329B6E79</object-id>
              <tp:taxon-name-part taxon-name-part-type="genus" reg="Xantharia">Xantharia</tp:taxon-name-part>
            </tp:taxon-name><tp:taxon-authority>Deeleman-Reinhold, 2001</tp:taxon-authority></tp:nomenclature><tp:treatment-sec sec-type="type species" id="SECID0E3NAG"><title>Type species.</title><p><italic><tp:taxon-name><tp:taxon-name-part taxon-name-part-type="genus" reg="Xantharia">Xantharia</tp:taxon-name-part><tp:taxon-name-part taxon-name-part-type="species" reg="floreni">floreni</tp:taxon-name-part></tp:taxon-name></italic> Deeleman-Reinhold, 2001 from Malaysia.</p></tp:treatment-sec><tp:treatment-sec sec-type="Composition" id="SECID0ENOAG"><title>Composition.</title><p><italic><tp:taxon-name><tp:taxon-name-part taxon-name-part-type="genus" reg="Xantharia">Xantharia</tp:taxon-name-part></tp:taxon-name></italic> is endemic to Southeast Asia, and three species are currently included: <italic><tp:taxon-name><tp:taxon-name-part taxon-name-part-type="genus" reg="Xantharia">X.</tp:taxon-name-part><tp:taxon-name-part taxon-name-part-type="species" reg="floreni">floreni</tp:taxon-name-part></tp:taxon-name></italic> Deeleman-Reinhold, 2001 (♂♀) from Malaysia, <italic><tp:taxon-name><tp:taxon-name-part taxon-name-part-type="genus" reg="Xantharia">X.</tp:taxon-name-part><tp:taxon-name-part taxon-name-part-type="species" reg="galea">galea</tp:taxon-name-part></tp:taxon-name></italic> Zhang, Zhang &amp; Fu, 2010 (♂♀) from China, and <italic><tp:taxon-name><tp:taxon-name-part taxon-name-part-type="genus" reg="Xantharia">X.</tp:taxon-name-part><tp:taxon-name-part taxon-name-part-type="species" reg="murphyi">murphyi</tp:taxon-name-part></tp:taxon-name></italic> Deeleman-Reinhold, 2001 (♂) from Indonesia.</p></tp:treatment-sec><tp:treatment-sec sec-type="diagnosis" id="SECID0E2PAG"><title>Diagnosis.</title><p>The genus resembles <italic><tp:taxon-name><tp:taxon-name-part taxon-name-part-type="genus" reg="Arabelia">Arabelia</tp:taxon-name-part></tp:taxon-name></italic> Bosselaers, 2009 as the males (cf. Figs <xref ref-type="fig" rid="F6">6</xref>, <xref ref-type="fig" rid="F9">9</xref> and <xref ref-type="bibr" rid="B3">Bosmans 2011</xref>: 20, figs 15, 16) have a similar wide and nearly elliptical embolic base (Figs <xref ref-type="fig" rid="F6">6B</xref>, <xref ref-type="fig" rid="F9">9B</xref>), a membranous conductor (Figs <xref ref-type="fig" rid="F6">6A–C</xref>, <xref ref-type="fig" rid="F9">9A–C</xref>), a long looping sperm duct (Figs <xref ref-type="fig" rid="F6">6A–C</xref>, <xref ref-type="fig" rid="F9">9A–C</xref>), a retrolateral tibial apophysis (Figs <xref ref-type="fig" rid="F6">6A–C</xref>, <xref ref-type="fig" rid="F9">9A–C</xref>) and females have similar globular secondary spermathecae (Fig. <xref ref-type="fig" rid="F7">7B</xref>), but can be distinguished by the endites with a diagonal depression in the middle (Figs <xref ref-type="fig" rid="F8">8B, D</xref>, <xref ref-type="fig" rid="F10">10C</xref>; absent in <italic><tp:taxon-name><tp:taxon-name-part taxon-name-part-type="genus" reg="Arabelia">Arabelia</tp:taxon-name-part></tp:taxon-name></italic>), by the legs I distinctly stouter than legs II–IV (Figs <xref ref-type="fig" rid="F8">8A–D</xref>, <xref ref-type="fig" rid="F10">10A–C</xref>; vs. legs strength uniform in <italic><tp:taxon-name><tp:taxon-name-part taxon-name-part-type="genus" reg="Arabelia">Arabelia</tp:taxon-name-part></tp:taxon-name></italic>), by the anterior tibiae and metatarsi spineless (Figs <xref ref-type="fig" rid="F8">8A–D</xref>, <xref ref-type="fig" rid="F10">10A–C</xref>; present in <italic><tp:taxon-name><tp:taxon-name-part taxon-name-part-type="genus" reg="Arabelia">Arabelia</tp:taxon-name-part></tp:taxon-name></italic>), by the copulatory openings small (Fig. <xref ref-type="fig" rid="F7">7A</xref>; vs. copulatory openings large in <italic><tp:taxon-name><tp:taxon-name-part taxon-name-part-type="genus" reg="Arabelia">Arabelia</tp:taxon-name-part></tp:taxon-name></italic>), and by the fertilization ducts originating medially (Fig. <xref ref-type="fig" rid="F7">7B</xref>; vs. fertilization ducts originating posteriorly in <italic><tp:taxon-name><tp:taxon-name-part taxon-name-part-type="genus" reg="Arabelia">Arabelia</tp:taxon-name-part></tp:taxon-name></italic>). The genus also resembles <italic><tp:taxon-name><tp:taxon-name-part taxon-name-part-type="genus" reg="Drassinella">Drassinella</tp:taxon-name-part></tp:taxon-name></italic> Banks, 1904 as the males have similar shape and position of embolus and sperm duct (Figs <xref ref-type="fig" rid="F6">6A–C</xref>, <xref ref-type="fig" rid="F9">9A–C</xref>), membranous conductor (Figs <xref ref-type="fig" rid="F6">6A–C</xref>, <xref ref-type="fig" rid="F9">9A–C</xref>) and retrolateral tibial apophysis (Figs <xref ref-type="fig" rid="F6">6A–C</xref>, <xref ref-type="fig" rid="F9">9A–C</xref>), but can be distinguished by the legs I distinctly stouter than legs II–IV (Figs <xref ref-type="fig" rid="F8">8A–D</xref>, <xref ref-type="fig" rid="F10">10A–C</xref>; vs. legs strength uniform in <italic><tp:taxon-name><tp:taxon-name-part taxon-name-part-type="genus" reg="Drassinella">Drassinella</tp:taxon-name-part></tp:taxon-name></italic>), by the anterior tibiae and metatarsi spineless (Figs <xref ref-type="fig" rid="F8">8A–D</xref>, <xref ref-type="fig" rid="F10">10A–C</xref>; present in <italic><tp:taxon-name><tp:taxon-name-part taxon-name-part-type="genus" reg="Drassinella">Drassinella</tp:taxon-name-part></tp:taxon-name></italic>), by the palpal femur without apophysis (Figs <xref ref-type="fig" rid="F8">8A, B</xref>, <xref ref-type="fig" rid="F10">10A–C</xref>; vs. palpal femur with retroventral apophysis, surface with tiny denticles in <italic><tp:taxon-name><tp:taxon-name-part taxon-name-part-type="genus" reg="Drassinella">Drassinella</tp:taxon-name-part></tp:taxon-name></italic>), by the epigynal field with or without anterior hood (Fig. <xref ref-type="fig" rid="F7">7A</xref>; vs. epigynal field with indistinct anterior ridge in <italic><tp:taxon-name><tp:taxon-name-part taxon-name-part-type="genus" reg="Drassinella">Drassinella</tp:taxon-name-part></tp:taxon-name></italic>), and by the fertilization ducts originating medially (Fig. <xref ref-type="fig" rid="F7">7B</xref>; vs. fertilization ducts originating posteriorly in <italic><tp:taxon-name><tp:taxon-name-part taxon-name-part-type="genus" reg="Drassinella">Drassinella</tp:taxon-name-part></tp:taxon-name></italic>).</p><fig id="F6" position="float" orientation="portrait"><object-id xmlns:xlink="http://www.w3.org/1999/xlink" content-type="doi" xlink:type="simple">10.3897/zookeys.1181.108822.figure6</object-id><object-id xmlns:xlink="http://www.w3.org/1999/xlink" content-type="arpha" xlink:type="simple">24276D20-56D6-5AE4-A55A-4BE58DAB64DE</object-id><label>Figure 6.</label><caption><p><italic><tp:taxon-name><tp:taxon-name-part taxon-name-part-type="genus" reg="Xantharia">Xantharia</tp:taxon-name-part><tp:taxon-name-part taxon-name-part-type="species" reg="baizilongi">baizilongi</tp:taxon-name-part></tp:taxon-name></italic> sp. nov., holotype male (<bold>A–C)</bold> palp <bold>A</bold> prolateral view <bold>B</bold> ventral view <bold>C</bold> retrolateral view. Abbreviations: C = conductor, E = embolus, EB = embolus base, RTA = retrolateral tibial apophysis, SD = sperm duct, ST = subtegulum. Scale bar: 0.20 <abbrev xmlns:xlink="http://www.w3.org/1999/xlink" xlink:title="millimeters" id="ABBRID0EYXAG" xlink:type="simple">mm</abbrev>.</p></caption><graphic xmlns:xlink="http://www.w3.org/1999/xlink" xlink:href="zookeys-1181-219_article-108822__-g006.jpg" position="float" orientation="portrait" xlink:type="simple" id="oo_917725.jpg"><uri content-type="original_file" xlink:type="simple">https://binary.pensoft.net/fig/917725</uri></graphic></fig><fig id="F7" position="float" orientation="portrait"><object-id xmlns:xlink="http://www.w3.org/1999/xlink" content-type="doi" xlink:type="simple">10.3897/zookeys.1181.108822.figure7</object-id><object-id xmlns:xlink="http://www.w3.org/1999/xlink" content-type="arpha" xlink:type="simple">AE1D90AB-21B7-519A-B0DB-C22588664B13</object-id><label>Figure 7.</label><caption><p><italic><tp:taxon-name><tp:taxon-name-part taxon-name-part-type="genus" reg="Xantharia">Xantharia</tp:taxon-name-part><tp:taxon-name-part taxon-name-part-type="species" reg="baizilongi">baizilongi</tp:taxon-name-part></tp:taxon-name></italic> sp. nov., paratype female (<bold>A, B</bold>) <bold>A</bold> epigyne, ventral view <bold>B</bold> vulva, dorsal view. Abbreviations: CD = copulatory duct, CO = copulatory opening, FD = fertilization duct, GA = glandular appendage, SP = spermathecae. Scale bars: 0.10 <abbrev xmlns:xlink="http://www.w3.org/1999/xlink" xlink:title="millimeters" id="ABBRID0E1YAG" xlink:type="simple">mm</abbrev>.</p></caption><graphic xmlns:xlink="http://www.w3.org/1999/xlink" xlink:href="zookeys-1181-219_article-108822__-g007.jpg" position="float" orientation="portrait" xlink:type="simple" id="oo_917726.jpg"><uri content-type="original_file" xlink:type="simple">https://binary.pensoft.net/fig/917726</uri></graphic></fig><fig id="F8" position="float" orientation="portrait"><object-id xmlns:xlink="http://www.w3.org/1999/xlink" content-type="doi" xlink:type="simple">10.3897/zookeys.1181.108822.figure8</object-id><object-id xmlns:xlink="http://www.w3.org/1999/xlink" content-type="arpha" xlink:type="simple">EC855F0A-310B-5B5C-9010-B2CDF2E3EEA8</object-id><label>Figure 8.</label><caption><p><italic><tp:taxon-name><tp:taxon-name-part taxon-name-part-type="genus" reg="Xantharia">Xantharia</tp:taxon-name-part><tp:taxon-name-part taxon-name-part-type="species" reg="baizilongi">baizilongi</tp:taxon-name-part></tp:taxon-name></italic> sp. nov., holotype male (<bold>A, B</bold>) and paratype female (<bold>C, D</bold>) <bold>A–D</bold> habitus <bold>A</bold> dorsal view <bold>B</bold> ventral view <bold>C</bold> dorsal view <bold>D</bold> ventral view. Scale bars: 1.00 <abbrev xmlns:xlink="http://www.w3.org/1999/xlink" xlink:title="millimeters" id="ABBRID0EE1AG" xlink:type="simple">mm</abbrev>.</p></caption><graphic xmlns:xlink="http://www.w3.org/1999/xlink" xlink:href="zookeys-1181-219_article-108822__-g008.jpg" position="float" orientation="portrait" xlink:type="simple" id="oo_917727.jpg"><uri content-type="original_file" xlink:type="simple">https://binary.pensoft.net/fig/917727</uri></graphic></fig><fig id="F9" position="float" orientation="portrait"><object-id xmlns:xlink="http://www.w3.org/1999/xlink" content-type="doi" xlink:type="simple">10.3897/zookeys.1181.108822.figure9</object-id><object-id xmlns:xlink="http://www.w3.org/1999/xlink" content-type="arpha" xlink:type="simple">5798F42F-F2E2-5312-A869-F32765528663</object-id><label>Figure 9.</label><caption><p><italic><tp:taxon-name><tp:taxon-name-part taxon-name-part-type="genus" reg="Xantharia">Xantharia</tp:taxon-name-part><tp:taxon-name-part taxon-name-part-type="species" reg="cucphuong">cucphuong</tp:taxon-name-part></tp:taxon-name></italic> sp. nov., holotype male (<bold>A–C)</bold> palp <bold>A</bold> prolateral view <bold>B</bold> ventral view <bold>C</bold> retrolateral view. Abbreviations: C = conductor, E = embolus, EB = embolus base, RTA = retrolateral tibial apophysis, SD = sperm duct, ST = subtegulum, TA = tegular apophysis. Scale bar: 0.50 <abbrev xmlns:xlink="http://www.w3.org/1999/xlink" xlink:title="millimeters" id="ABBRID0EI2AG" xlink:type="simple">mm</abbrev>.</p></caption><graphic xmlns:xlink="http://www.w3.org/1999/xlink" xlink:href="zookeys-1181-219_article-108822__-g009.jpg" position="float" orientation="portrait" xlink:type="simple" id="oo_917728.jpg"><uri content-type="original_file" xlink:type="simple">https://binary.pensoft.net/fig/917728</uri></graphic></fig><fig id="F10" position="float" orientation="portrait"><object-id xmlns:xlink="http://www.w3.org/1999/xlink" content-type="doi" xlink:type="simple">10.3897/zookeys.1181.108822.figure10</object-id><object-id xmlns:xlink="http://www.w3.org/1999/xlink" content-type="arpha" xlink:type="simple">D559CAC4-BD5E-50B7-B50B-252FAACE3294</object-id><label>Figure 10.</label><caption><p><italic><tp:taxon-name><tp:taxon-name-part taxon-name-part-type="genus" reg="Xantharia">Xantharia</tp:taxon-name-part><tp:taxon-name-part taxon-name-part-type="species" reg="cucphuong">cucphuong</tp:taxon-name-part></tp:taxon-name></italic> sp. nov., holotype male (<bold>A–C)</bold> habitus <bold>A</bold> dorsal view <bold>B</bold> lateral view <bold>C</bold> ventral view. Scale bar: 2.00 <abbrev xmlns:xlink="http://www.w3.org/1999/xlink" xlink:title="millimeters" id="ABBRID0EM3AG" xlink:type="simple">mm</abbrev>.</p></caption><graphic xmlns:xlink="http://www.w3.org/1999/xlink" xlink:href="zookeys-1181-219_article-108822__-g010.jpg" position="float" orientation="portrait" xlink:type="simple" id="oo_917729.jpg"><uri content-type="original_file" xlink:type="simple">https://binary.pensoft.net/fig/917729</uri></graphic></fig></tp:treatment-sec><tp:treatment-sec sec-type="description" id="SECID0EV3AG"><title>Description.</title><p>See <xref ref-type="bibr" rid="B8">Deeleman-Reinhold (2001)</xref>.</p></tp:treatment-sec><tp:treatment-sec sec-type="discussion" id="SECID0E63AG"><title>Discussion.</title><p><italic><tp:taxon-name><tp:taxon-name-part taxon-name-part-type="genus" reg="Xantharia">Xantharia</tp:taxon-name-part></tp:taxon-name></italic> is placed in <tp:taxon-name><tp:taxon-name-part taxon-name-part-type="family">Liocranidae</tp:taxon-name-part></tp:taxon-name> based on the following combination of characters: posterior median eye tapeta forming 90° angle (<xref ref-type="bibr" rid="B19">Ramírez 2014</xref>), endites with a diagonal depression in the middle like <italic><tp:taxon-name><tp:taxon-name-part taxon-name-part-type="genus" reg="Drassinella">Drassinella</tp:taxon-name-part></tp:taxon-name></italic> Banks, 1904 and <italic><tp:taxon-name><tp:taxon-name-part taxon-name-part-type="genus" reg="Jacaena">Jacaena</tp:taxon-name-part></tp:taxon-name></italic> Thorell, 1897 (e.g., <xref ref-type="bibr" rid="B18">Platnick and Ubick 1989</xref>; fig. 778 in <xref ref-type="bibr" rid="B8">Deeleman-Reinhold 2001</xref>; fig. 1C in <xref ref-type="bibr" rid="B14">Liu et al. 2020</xref>), anterior tibiae and metatarsi spineless, like in <italic><tp:taxon-name><tp:taxon-name-part taxon-name-part-type="genus" reg="Sphingius">Sphingius</tp:taxon-name-part></tp:taxon-name></italic> Thorell, 1890 (e.g., <xref ref-type="bibr" rid="B32">Zhang et al. 2009</xref>), shape and position of embolus and sperm duct like <italic><tp:taxon-name><tp:taxon-name-part taxon-name-part-type="genus" reg="Arabelia">Arabelia</tp:taxon-name-part></tp:taxon-name></italic> Bosselaers, 2009 and <italic><tp:taxon-name><tp:taxon-name-part taxon-name-part-type="genus" reg="Drassinella">Drassinella</tp:taxon-name-part></tp:taxon-name></italic> (e.g., figs 1, 5 in <xref ref-type="bibr" rid="B18">Platnick and Ubick 1989</xref>; fig. 3D in <xref ref-type="bibr" rid="B17">Mu and Zhang 2022</xref>), most of the epigynal field anteriorly hood like <italic><tp:taxon-name><tp:taxon-name-part taxon-name-part-type="genus" reg="Arabelia">Arabelia</tp:taxon-name-part></tp:taxon-name></italic>, <italic><tp:taxon-name><tp:taxon-name-part taxon-name-part-type="genus" reg="Mesiotelus">Mesiotelus</tp:taxon-name-part></tp:taxon-name></italic> Simon, 1897 and <italic><tp:taxon-name><tp:taxon-name-part taxon-name-part-type="genus" reg="Sphingius">Sphingius</tp:taxon-name-part></tp:taxon-name></italic> (e.g., figs 18, 27 in <xref ref-type="bibr" rid="B32">Zhang et al. 2009</xref>; fig. 4A in <xref ref-type="bibr" rid="B17">Mu and Zhang 2022</xref>; figs 4–7, 15–18 in <xref ref-type="bibr" rid="B7">Coşar et al. 2023</xref>). At the same time, <italic><tp:taxon-name><tp:taxon-name-part taxon-name-part-type="genus" reg="Xantharia">Xantharia</tp:taxon-name-part></tp:taxon-name></italic> of <tp:taxon-name><tp:taxon-name-part taxon-name-part-type="family">Liocranidae</tp:taxon-name-part></tp:taxon-name> can be distinguished from <tp:taxon-name><tp:taxon-name-part taxon-name-part-type="family">Miturgidae</tp:taxon-name-part></tp:taxon-name> by the posterior median eye tapeta forming 90° angle (Fig. <xref ref-type="fig" rid="F11">11A–C</xref>), but grate-shaped in <tp:taxon-name><tp:taxon-name-part taxon-name-part-type="family">Miturgidae</tp:taxon-name-part></tp:taxon-name> (e.g., fig. 14a in <xref ref-type="bibr" rid="B20">Raven 2009</xref>), eight eyes in two rows, <abbrev xmlns:xlink="http://www.w3.org/1999/xlink" xlink:title="anterior eye row" id="ABBRID0EPBBG" xlink:type="simple">AER</abbrev> slightly recurved, <abbrev xmlns:xlink="http://www.w3.org/1999/xlink" xlink:title="posterior eye row" id="ABBRID0ETBBG" xlink:type="simple">PER</abbrev> almost straight in dorsal view (Fig. <xref ref-type="fig" rid="F11">11A–C</xref>), but <abbrev xmlns:xlink="http://www.w3.org/1999/xlink" xlink:title="posterior eye row" id="ABBRID0E2BBG" xlink:type="simple">PER</abbrev> slightly procurved to recurved in <tp:taxon-name><tp:taxon-name-part taxon-name-part-type="family">Miturgidae</tp:taxon-name-part></tp:taxon-name> (e.g., fig. 1c in <xref ref-type="bibr" rid="B20">Raven 2009</xref>), cymbium without retrolateral groove (Figs <xref ref-type="fig" rid="F6">6C</xref>, <xref ref-type="fig" rid="F9">9C</xref>), but present in <tp:taxon-name><tp:taxon-name-part taxon-name-part-type="family">Miturgidae</tp:taxon-name-part></tp:taxon-name> (e.g., figs 140B, 145C–F in <xref ref-type="bibr" rid="B19">Ramírez 2014</xref>; figs 2D, 3D–E in <xref ref-type="bibr" rid="B23">Sankaran and Sebastian 2019</xref>; figs 1C, 2C in <xref ref-type="bibr" rid="B21">Sánchez-Ruiz et al. 2020</xref>), RTA without canal and membranous area (Figs <xref ref-type="fig" rid="F6">6A–C</xref>, <xref ref-type="fig" rid="F9">9A–C</xref>), but present in <tp:taxon-name><tp:taxon-name-part taxon-name-part-type="family">Miturgidae</tp:taxon-name-part></tp:taxon-name> (e.g., figs 6c, 14e in <xref ref-type="bibr" rid="B20">Raven 2009</xref>; fig. 146B in <xref ref-type="bibr" rid="B19">Ramírez 2014</xref>). The genus can also be distinguished from <tp:taxon-name><tp:taxon-name-part taxon-name-part-type="family">Clubionidae</tp:taxon-name-part></tp:taxon-name> in Asia by the posterior median eye tapeta forming 90° angle (Fig. <xref ref-type="fig" rid="F11">11A–C</xref>), but absent in <tp:taxon-name><tp:taxon-name-part taxon-name-part-type="family">Clubionidae</tp:taxon-name-part></tp:taxon-name> (<xref ref-type="bibr" rid="B19">Ramírez 2014</xref>), endites with diagonal depression in the middle (Figs <xref ref-type="fig" rid="F8">8B, D</xref>, <xref ref-type="fig" rid="F10">10C</xref>), but absent in <tp:taxon-name><tp:taxon-name-part taxon-name-part-type="family">Clubionidae</tp:taxon-name-part></tp:taxon-name> (e.g., figs 1G, 2G in <xref ref-type="bibr" rid="B34">Zhang et al. 2021a</xref>; figs 2H, 4H in <xref ref-type="bibr" rid="B35">Zhang et al. 2021b</xref>; figs 2H, 12H in <xref ref-type="bibr" rid="B36">Zhang et al. 2021c</xref>), ocular area covering three-fifths of the anterior width of the carapace (Figs <xref ref-type="fig" rid="F8">8A, C</xref>, <xref ref-type="fig" rid="F10">10A</xref>), but four-fifths in <tp:taxon-name><tp:taxon-name-part taxon-name-part-type="family">Clubionidae</tp:taxon-name-part></tp:taxon-name> (e.g., figs 1F, 2F in <xref ref-type="bibr" rid="B34">Zhang et al. 2021a</xref>; figs 2E, 4E in <xref ref-type="bibr" rid="B35">Zhang et al. 2021b</xref>; figs 2E, 8E in <xref ref-type="bibr" rid="B36">Zhang et al. 2021c</xref>), wall of the primary spermathecae and secondary spermathecae almost uniform (Fig. <xref ref-type="fig" rid="F7">7B</xref>), but bursae thin-walled and spermathecae thick-walled in <tp:taxon-name><tp:taxon-name-part taxon-name-part-type="family">Clubionidae</tp:taxon-name-part></tp:taxon-name> (e.g., figs 6D, 8D in <xref ref-type="bibr" rid="B34">Zhang et al. 2021a</xref>; figs 2D, 4D in <xref ref-type="bibr" rid="B35">Zhang et al. 2021b</xref>; figs 14D, 16D in <xref ref-type="bibr" rid="B36">Zhang et al. 2021c</xref>).</p></tp:treatment-sec><tp:treatment-sec><!--Section generated to contain objects referenced in tp:taxon-treatment.--><fig id="F11" position="float" orientation="portrait"><object-id xmlns:xlink="http://www.w3.org/1999/xlink" content-type="doi" xlink:type="simple">10.3897/zookeys.1181.108822.figure11</object-id><object-id xmlns:xlink="http://www.w3.org/1999/xlink" content-type="arpha" xlink:type="simple">5CBFC3D4-525B-547B-9EDD-6BF1A1F9CB98</object-id><label>Figure 11.</label><caption><p>Ocular areas and tapeta of liocranids. <bold>A</bold><italic><tp:taxon-name><tp:taxon-name-part taxon-name-part-type="genus" reg="Sinocranum">Sinocranum</tp:taxon-name-part><tp:taxon-name-part taxon-name-part-type="species" reg="menghai">menghai</tp:taxon-name-part></tp:taxon-name></italic> sp. nov. <bold>B</bold><italic><tp:taxon-name><tp:taxon-name-part taxon-name-part-type="genus" reg="Xantharia">Xantharia</tp:taxon-name-part><tp:taxon-name-part taxon-name-part-type="species" reg="baizilongi">baizilongi</tp:taxon-name-part></tp:taxon-name></italic> sp. nov., inset shows oblique tapetum of PME <bold>C</bold><italic><tp:taxon-name><tp:taxon-name-part taxon-name-part-type="genus" reg="Xantharia">X.</tp:taxon-name-part><tp:taxon-name-part taxon-name-part-type="species" reg="cucphuong">cucphuong</tp:taxon-name-part></tp:taxon-name></italic> sp. nov. Scale bars: 0.50 <abbrev xmlns:xlink="http://www.w3.org/1999/xlink" xlink:title="millimeters" id="ABBRID0EJSBG" xlink:type="simple">mm</abbrev> (<bold>A</bold>); 0.20 <abbrev xmlns:xlink="http://www.w3.org/1999/xlink" xlink:title="millimeters" id="ABBRID0EPSBG" xlink:type="simple">mm</abbrev> (<bold>B, C</bold>).</p></caption><graphic xmlns:xlink="http://www.w3.org/1999/xlink" xlink:href="zookeys-1181-219_article-108822__-g011.jpg" position="float" orientation="portrait" xlink:type="simple" id="oo_917730.jpg"><uri content-type="original_file" xlink:type="simple">https://binary.pensoft.net/fig/917730</uri></graphic></fig></tp:treatment-sec><ref-list><ref id="B3"><mixed-citation xmlns:xlink="http://www.w3.org/1999/xlink" xlink:type="simple"><person-group><name name-style="western"><surname>Bosmans</surname><given-names>R</given-names></name></person-group> (<year>2011</year>) <article-title>On some new or rare spider species from Lesbos, Greece (<tp:taxon-name><tp:taxon-name-part taxon-name-part-type="order">Araneae</tp:taxon-name-part></tp:taxon-name>: <tp:taxon-name><tp:taxon-name-part taxon-name-part-type="family">Agelenidae</tp:taxon-name-part></tp:taxon-name>, <tp:taxon-name><tp:taxon-name-part taxon-name-part-type="family">Amaurobiidae</tp:taxon-name-part></tp:taxon-name>, <tp:taxon-name><tp:taxon-name-part taxon-name-part-type="family">Corinnidae</tp:taxon-name-part></tp:taxon-name>, <tp:taxon-name><tp:taxon-name-part taxon-name-part-type="family">Gnaphosidae</tp:taxon-name-part></tp:taxon-name>, <tp:taxon-name><tp:taxon-name-part taxon-name-part-type="family">Liocranidae</tp:taxon-name-part></tp:taxon-name>).</article-title><source>Arachnologische Mitteilungen</source><volume>40</volume>: <fpage>15</fpage>–<lpage>22</lpage>. <ext-link xlink:href="10.5431/aramit4003" ext-link-type="doi" xlink:type="simple">https://doi.org/10.5431/aramit4003</ext-link></mixed-citation></ref><ref id="B8"><mixed-citation xmlns:xlink="http://www.w3.org/1999/xlink" xlink:type="simple"><person-group><name name-style="western"><surname>Deeleman-Reinhold</surname><given-names>CL</given-names></name></person-group> (<year>2001</year>) Forest spiders of South East Asia: with a revision of the sac and ground spiders (<tp:taxon-name><tp:taxon-name-part taxon-name-part-type="order">Araneae</tp:taxon-name-part></tp:taxon-name>: <tp:taxon-name><tp:taxon-name-part taxon-name-part-type="family">Clubionidae</tp:taxon-name-part></tp:taxon-name>, <tp:taxon-name><tp:taxon-name-part taxon-name-part-type="family">Corinnidae</tp:taxon-name-part></tp:taxon-name>, <tp:taxon-name><tp:taxon-name-part taxon-name-part-type="family">Liocranidae</tp:taxon-name-part></tp:taxon-name>, <tp:taxon-name><tp:taxon-name-part taxon-name-part-type="family">Gnaphosidae</tp:taxon-name-part></tp:taxon-name>, <tp:taxon-name><tp:taxon-name-part taxon-name-part-type="family">Prodidomidae</tp:taxon-name-part></tp:taxon-name> and <tp:taxon-name><tp:taxon-name-part taxon-name-part-type="family">Trochanterriidae</tp:taxon-name-part></tp:taxon-name>). Brill Leiden, 591 pp. <ext-link xlink:href="10.1163/9789004475588" ext-link-type="doi" xlink:type="simple">https://doi.org/10.1163/9789004475588</ext-link></mixed-citation></ref><ref id="B19"><mixed-citation xmlns:xlink="http://www.w3.org/1999/xlink" xlink:type="simple"><person-group><name name-style="western"><surname>Ramírez</surname><given-names>MJ</given-names></name></person-group> (<year>2014</year>) <article-title>The morphology and phylogeny of dionychan spiders (<tp:taxon-name><tp:taxon-name-part taxon-name-part-type="order">Araneae</tp:taxon-name-part></tp:taxon-name>: <tp:taxon-name><tp:taxon-name-part taxon-name-part-type="suborder">Araneomorphae</tp:taxon-name-part></tp:taxon-name>).</article-title><source>Bulletin of the American Museum of Natural History</source><volume>390</volume>: <fpage>1</fpage>–<lpage>374</lpage>. <ext-link xlink:href="10.1206/821.1" ext-link-type="doi" xlink:type="simple">https://doi.org/10.1206/821.1</ext-link></mixed-citation></ref><ref id="B18"><mixed-citation xmlns:xlink="http://www.w3.org/1999/xlink" xlink:type="simple"><person-group><name name-style="western"><surname>Platnick</surname><given-names>NI</given-names></name><name name-style="western"><surname>Ubick</surname><given-names>D</given-names></name></person-group> (<year>1989</year>) A revision of the spider genus <italic><tp:taxon-name><tp:taxon-name-part taxon-name-part-type="genus">Drassinella</tp:taxon-name-part></tp:taxon-name></italic> (<tp:taxon-name><tp:taxon-name-part taxon-name-part-type="order">Araneae</tp:taxon-name-part></tp:taxon-name>, <tp:taxon-name><tp:taxon-name-part taxon-name-part-type="family">Liocranidae</tp:taxon-name-part></tp:taxon-name>). American Museum Novitates 2937: 1–12. <ext-link xlink:href="10.1206/0003-0082(2007)3579%5B1:AROTSG%5D2.0.CO;2" ext-link-type="doi" xlink:type="simple">https://doi.org/10.1206/0003-0082(2007)3579[1:AROTSG]2.0.CO;2</ext-link></mixed-citation></ref><ref id="B14"><mixed-citation xmlns:xlink="http://www.w3.org/1999/xlink" xlink:type="simple"><person-group><name name-style="western"><surname>Liu</surname><given-names>K</given-names></name><name name-style="western"><surname>Xu</surname><given-names>X</given-names></name><name name-style="western"><surname>Sheng</surname><given-names>H</given-names></name><name name-style="western"><surname>Yin</surname><given-names>H</given-names></name></person-group> (<year>2020</year>) A new species of the genus <italic><tp:taxon-name><tp:taxon-name-part taxon-name-part-type="genus">Jacaena</tp:taxon-name-part></tp:taxon-name></italic> Thorell, 1897 (<tp:taxon-name><tp:taxon-name-part taxon-name-part-type="order">Araneae</tp:taxon-name-part></tp:taxon-name>: <tp:taxon-name><tp:taxon-name-part taxon-name-part-type="family">Liocranidae</tp:taxon-name-part></tp:taxon-name>) from China. Pan-Pacific Entomologist 95(3–4, 2019): 127–137. <ext-link xlink:href="10.3956/2019-95.3.127" ext-link-type="doi" xlink:type="simple">https://doi.org/10.3956/2019-95.3.127</ext-link></mixed-citation></ref><ref id="B32"><mixed-citation xmlns:xlink="http://www.w3.org/1999/xlink" xlink:type="simple"><person-group><name name-style="western"><surname>Zhang</surname><given-names>F</given-names></name><name name-style="western"><surname>Fu</surname><given-names>J</given-names></name><name name-style="western"><surname>Zhu</surname><given-names>M</given-names></name></person-group> (<year>2009</year>) <article-title>Spiders of the genus <italic><tp:taxon-name><tp:taxon-name-part taxon-name-part-type="genus">Sphingius</tp:taxon-name-part></tp:taxon-name></italic> (<tp:taxon-name><tp:taxon-name-part taxon-name-part-type="order">Araneae</tp:taxon-name-part></tp:taxon-name>: <tp:taxon-name><tp:taxon-name-part taxon-name-part-type="family">Liocranidae</tp:taxon-name-part></tp:taxon-name>) from China, with descriptions of two new species.</article-title><source>Zootaxa</source><volume>2298</volume>(<issue>1</issue>): <fpage>31</fpage>–<lpage>44</lpage>. <ext-link xlink:href="10.11646/zootaxa.2298.1.2" ext-link-type="doi" xlink:type="simple">https://doi.org/10.11646/zootaxa.2298.1.2</ext-link></mixed-citation></ref><ref id="B17"><mixed-citation xmlns:xlink="http://www.w3.org/1999/xlink" xlink:type="simple"><person-group><name name-style="western"><surname>Mu</surname><given-names>Y</given-names></name><name name-style="western"><surname>Zhang</surname><given-names>F</given-names></name></person-group> (<year>2022</year>) First record of the genus <italic><tp:taxon-name><tp:taxon-name-part taxon-name-part-type="genus">Arabelia</tp:taxon-name-part></tp:taxon-name></italic> Bosselaers, 2009 from China, with description of one new species (<tp:taxon-name><tp:taxon-name-part taxon-name-part-type="order">Araneae</tp:taxon-name-part></tp:taxon-name>, <tp:taxon-name><tp:taxon-name-part taxon-name-part-type="family">Liocranidae</tp:taxon-name-part></tp:taxon-name>). Biodiversity Data Journal 10(e85436): 1–7. <ext-link xlink:href="10.3897/BDJ.10.e85436" ext-link-type="doi" xlink:type="simple">https://doi.org/10.3897/BDJ.10.e85436</ext-link></mixed-citation></ref><ref id="B7"><mixed-citation xmlns:xlink="http://www.w3.org/1999/xlink" xlink:type="simple"><person-group><name name-style="western"><surname>Coşar</surname><given-names>İ</given-names></name><name name-style="western"><surname>Danışman</surname><given-names>T</given-names></name><name name-style="western"><surname>Erdek</surname><given-names>M</given-names></name></person-group> (<year>2023</year>) <article-title>The genus <italic><tp:taxon-name><tp:taxon-name-part taxon-name-part-type="genus">Mesiotelus</tp:taxon-name-part></tp:taxon-name></italic> Simon, 1897 (<tp:taxon-name><tp:taxon-name-part taxon-name-part-type="order">Araneae</tp:taxon-name-part></tp:taxon-name>: <tp:taxon-name><tp:taxon-name-part taxon-name-part-type="family">Liocranidae</tp:taxon-name-part></tp:taxon-name>) in Turkey.</article-title><source>Kavkazskij Entomologiceskij Bjulleten [Caucasian Entomological Bulletin]</source><volume>19</volume>(<issue>1</issue>): <fpage>9</fpage>–<lpage>13</lpage>. <ext-link xlink:href="10.23885/181433262023191-913" ext-link-type="doi" xlink:type="simple">https://doi.org/10.23885/181433262023191-913</ext-link></mixed-citation></ref><ref id="B20"><mixed-citation xmlns:xlink="http://www.w3.org/1999/xlink" xlink:type="simple"><person-group><name name-style="western"><surname>Raven</surname><given-names>RJ</given-names></name></person-group> (<year>2009</year>) <article-title>Revisions of Australian ground-hunting spiders: IV. The spider subfamily <tp:taxon-name><tp:taxon-name-part taxon-name-part-type="subfamily">Diaprograptinae</tp:taxon-name-part></tp:taxon-name> subfam. nov. (<tp:taxon-name><tp:taxon-name-part taxon-name-part-type="suborder">Araneomorphae</tp:taxon-name-part></tp:taxon-name>: <tp:taxon-name><tp:taxon-name-part taxon-name-part-type="family">Miturgidae</tp:taxon-name-part></tp:taxon-name>).</article-title><source>Zootaxa</source><volume>2035</volume>(<issue>1</issue>): <fpage>1</fpage>–<lpage>40</lpage>. <ext-link xlink:href="10.11646/zootaxa.2035.1.1" ext-link-type="doi" xlink:type="simple">https://doi.org/10.11646/zootaxa.2035.1.1</ext-link></mixed-citation></ref><ref id="B23"><mixed-citation xmlns:xlink="http://www.w3.org/1999/xlink" xlink:type="simple"><person-group><name name-style="western"><surname>Sankaran</surname><given-names>PM</given-names></name><name name-style="western"><surname>Sebastian</surname><given-names>PA</given-names></name></person-group> (<year>2019</year>) <article-title><italic><tp:taxon-name><tp:taxon-name-part taxon-name-part-type="genus">Systaria</tp:taxon-name-part><tp:taxon-name-part taxon-name-part-type="species">barkudensis</tp:taxon-name-part></tp:taxon-name></italic> (Gravely, 1931) is a junior synonym of <italic><tp:taxon-name><tp:taxon-name-part taxon-name-part-type="genus">Palicanus</tp:taxon-name-part><tp:taxon-name-part taxon-name-part-type="species">caudatus</tp:taxon-name-part></tp:taxon-name></italic> Thorell, 1897 (<tp:taxon-name><tp:taxon-name-part taxon-name-part-type="order">Araneae</tp:taxon-name-part></tp:taxon-name>: <tp:taxon-name><tp:taxon-name-part taxon-name-part-type="family">Miturgidae</tp:taxon-name-part></tp:taxon-name>, <tp:taxon-name><tp:taxon-name-part taxon-name-part-type="subfamily">Systariinae</tp:taxon-name-part></tp:taxon-name>).</article-title><source>Zootaxa</source><volume>4585</volume>(<issue>1</issue>): <fpage>192</fpage>–<lpage>196</lpage>. <ext-link xlink:href="10.11646/zootaxa.4585.1.12" ext-link-type="doi" xlink:type="simple">https://doi.org/10.11646/zootaxa.4585.1.12</ext-link></mixed-citation></ref><ref id="B21"><mixed-citation xmlns:xlink="http://www.w3.org/1999/xlink" xlink:type="simple"><person-group><name name-style="western"><surname>Sánchez-Ruiz</surname><given-names>A</given-names></name><name name-style="western"><surname>de los Santos</surname><given-names>G</given-names></name><name name-style="western"><surname>Brescovit</surname><given-names>AD</given-names></name><name name-style="western"><surname>Bonaldo</surname><given-names>AB</given-names></name></person-group> (<year>2020</year>) <article-title>The genus <italic><tp:taxon-name><tp:taxon-name-part taxon-name-part-type="genus">Syspira</tp:taxon-name-part></tp:taxon-name></italic> Simon, 1895 (<tp:taxon-name><tp:taxon-name-part taxon-name-part-type="order">Araneae</tp:taxon-name-part></tp:taxon-name>: <tp:taxon-name><tp:taxon-name-part taxon-name-part-type="family">Miturgidae</tp:taxon-name-part></tp:taxon-name>) from Hispaniola, with the description of four new species.</article-title><source>Zootaxa</source><volume>4894</volume>(<issue>3</issue>): <fpage>413</fpage>–<lpage>431</lpage>. <ext-link xlink:href="10.11646/zootaxa.4894.3.7" ext-link-type="doi" xlink:type="simple">https://doi.org/10.11646/zootaxa.4894.3.7</ext-link></mixed-citation></ref><ref id="B34"><mixed-citation xmlns:xlink="http://www.w3.org/1999/xlink" xlink:type="simple"><person-group><name name-style="western"><surname>Zhang</surname><given-names>J</given-names></name><name name-style="western"><surname>Yu</surname><given-names>H</given-names></name><name name-style="western"><surname>Li</surname><given-names>S</given-names></name></person-group> (<year>2021a</year>) <article-title>Taxonomic studies on the sac spider genus <italic><tp:taxon-name><tp:taxon-name-part taxon-name-part-type="genus">Clubiona</tp:taxon-name-part></tp:taxon-name></italic> (<tp:taxon-name><tp:taxon-name-part taxon-name-part-type="order">Araneae</tp:taxon-name-part></tp:taxon-name>, <tp:taxon-name><tp:taxon-name-part taxon-name-part-type="family">Clubionidae</tp:taxon-name-part></tp:taxon-name>) from Xishuangbanna Rainforest, China.</article-title><source>ZooKeys</source><volume>1034</volume>: <fpage>1</fpage>–<lpage>163</lpage>. <ext-link xlink:href="10.3897/zookeys.1034.59413" ext-link-type="doi" xlink:type="simple">https://doi.org/10.3897/zookeys.1034.59413</ext-link></mixed-citation></ref><ref id="B35"><mixed-citation xmlns:xlink="http://www.w3.org/1999/xlink" xlink:type="simple"><person-group><name name-style="western"><surname>Zhang</surname><given-names>J</given-names></name><name name-style="western"><surname>Yu</surname><given-names>H</given-names></name><name name-style="western"><surname>Li</surname><given-names>S</given-names></name></person-group> (<year>2021b</year>) <article-title><italic><tp:taxon-name><tp:taxon-name-part taxon-name-part-type="genus">Femorbiona</tp:taxon-name-part></tp:taxon-name></italic> gen. nov., a new genus of sac spiders (<tp:taxon-name><tp:taxon-name-part taxon-name-part-type="order">Araneae</tp:taxon-name-part></tp:taxon-name>, <tp:taxon-name><tp:taxon-name-part taxon-name-part-type="family">Clubionidae</tp:taxon-name-part></tp:taxon-name>) from Southeast Asia.</article-title><source>ZooKeys</source><volume>1052</volume>: <fpage>25</fpage>–<lpage>41</lpage>. <ext-link xlink:href="10.3897/zookeys.1052.66803" ext-link-type="doi" xlink:type="simple">https://doi.org/10.3897/zookeys.1052.66803</ext-link></mixed-citation></ref><ref id="B36"><mixed-citation xmlns:xlink="http://www.w3.org/1999/xlink" xlink:type="simple"><person-group><name name-style="western"><surname>Zhang</surname><given-names>J</given-names></name><name name-style="western"><surname>Yu</surname><given-names>H</given-names></name><name name-style="western"><surname>Li</surname><given-names>S</given-names></name></person-group> (<year>2021c</year>) <article-title>On the clubionid spiders (<tp:taxon-name><tp:taxon-name-part taxon-name-part-type="order">Araneae</tp:taxon-name-part></tp:taxon-name>, <tp:taxon-name><tp:taxon-name-part taxon-name-part-type="family">Clubionidae</tp:taxon-name-part></tp:taxon-name>) from Xishuangbanna, China, with descriptions of two new genera and seven new species.</article-title><source>ZooKeys</source><volume>1062</volume>: <fpage>73</fpage>–<lpage>122</lpage>. <ext-link xlink:href="10.3897/zookeys.1062.66845" ext-link-type="doi" xlink:type="simple">https://doi.org/10.3897/zookeys.1062.66845</ext-link></mixed-citation></ref></ref-list></tp:taxon-treatment>
