# Supplementary material for: ﻿One new genus and four new species of Liocranidae Simon, 1897 (Arachnida, Araneae) from China and Vietnam
Source: Zookeys. 2023 Oct 6;1181:219–40. doi: 10.3897/zookeys.1181.108822 (PMC10576239; doi:10.3897/zookeys.1181.108822)
Supplement: XML Treatment for Xantharia baizilongi [file zookeys.1181.108822-treatment6.xml]

<!DOCTYPE tp:taxon-treatment
  PUBLIC "-//TaxonX//DTD Taxonomic Treatment Publishing DTD v0 20100105//EN" "tax-treatment-NSO.dtd">
<tp:taxon-treatment xmlns:tp="http://www.plazi.org/taxpub"><tp:treatment-meta><kwd-group><label>Taxon classification</label><kwd>
                <named-content content-type="kingdom">Animalia</named-content>
              </kwd><kwd>
                <named-content content-type="order">Araneae</named-content>
              </kwd><kwd>
                <named-content content-type="family">Liocranidae</named-content>
              </kwd></kwd-group><mixed-citation publication-type="journal"><person-group><name><surname>Chu</surname><given-names>Chang</given-names></name><name><surname>Li</surname><given-names>Shuqiang</given-names></name><name><surname>Yao</surname><given-names>Yanbin</given-names></name><name><surname>Yao</surname><given-names>Zhiyuan</given-names></name></person-group><article-title>﻿One new genus and four new species of <tp:taxon-name><tp:taxon-name-part taxon-name-part-type="family">Liocranidae</tp:taxon-name-part></tp:taxon-name> Simon, 1897 (<tp:taxon-name><tp:taxon-name-part taxon-name-part-type="class">Arachnida</tp:taxon-name-part></tp:taxon-name>, <tp:taxon-name><tp:taxon-name-part taxon-name-part-type="order">Araneae</tp:taxon-name-part></tp:taxon-name>) from China and Vietnam</article-title><source>Zookeys</source><day>06</day><month>10</month><year>2023</year><volume>1181</volume><fpage>219</fpage><lpage>240</lpage><pub-id pub-id-type="doi">10.3897/zookeys.1181.108822</pub-id></mixed-citation></tp:treatment-meta><tp:nomenclature><label>﻿</label><tp:taxon-name>
              <object-id xmlns:xlink="http://www.w3.org/1999/xlink" content-type="arpha" xlink:type="simple">54FFD670-08A8-5B84-9CAE-5E28EF9B18A3</object-id>
              <tp:taxon-name-part taxon-name-part-type="genus" reg="Xantharia">Xantharia</tp:taxon-name-part>
              <tp:taxon-name-part taxon-name-part-type="species" reg="baizilongi">baizilongi</tp:taxon-name-part>
              <object-id xmlns:xlink="http://www.w3.org/1999/xlink" content-type="zoobank" xlink:type="simple">https://zoobank.org/8C40E936-5033-4547-B6A0-9CCEFB91AD51</object-id>
            </tp:taxon-name><tp:taxon-authority>Chu &amp; Li</tp:taxon-authority><tp:taxon-status xmlns:xlink="http://www.w3.org/1999/xlink" xlink:type="simple">sp. nov.</tp:taxon-status><xref ref-type="fig" rid="F6">Figs 6</xref><xref ref-type="fig" rid="F7">, 7</xref><xref ref-type="fig" rid="F8">, 8</xref><xref ref-type="fig" rid="F11">, 11B</xref></tp:nomenclature><tp:treatment-sec sec-type="type material" id="SECID0EJIBG"><title>Type material.</title><p><bold><italic>Holotype</italic></bold>: 1♂ (<named-content xmlns:xlink="http://www.w3.org/1999/xlink" content-type="dwc:institutional_code" xlink:title="Institute of Zoology, Chinese Academy of Sciences" xlink:href="http://grbio.org/institution/institute-zoology-chinese-academy-sciences" xlink:type="simple">IZCAS</named-content>-Ar44621), <bold>China</bold>, Yunnan, Xishuangbanna, Mengla County, Menglun Town, Xishuangbanna Tropical Botanical Garden, <named-content xmlns:xlink="http://www.w3.org/1999/xlink" content-type="dwc:verbatimCoordinates" xlink:type="simple"><named-content content-type="geo-json" specific-use="{&#34;type&#34;:&#34;Point&#34;,&#34;coordinates&#34;:[101.278650,21.898100]}" id="NCID0E4IBG" xlink:type="simple">21°53.886′N, 101°16.719′E</named-content></named-content>, 568 m, hand catch in leaf litter, 12 May 2019, Z. Bai leg. <bold><italic>Paratypes</italic></bold>: 1♂ (<named-content xmlns:xlink="http://www.w3.org/1999/xlink" content-type="dwc:institutional_code" xlink:title="Institute of Zoology, Chinese Academy of Sciences" xlink:href="http://grbio.org/institution/institute-zoology-chinese-academy-sciences" xlink:type="simple">IZCAS</named-content>-Ar44622) and 2♀ (<named-content xmlns:xlink="http://www.w3.org/1999/xlink" content-type="dwc:institutional_code" xlink:title="Institute of Zoology, Chinese Academy of Sciences" xlink:href="http://grbio.org/institution/institute-zoology-chinese-academy-sciences" xlink:type="simple">IZCAS</named-content>-Ar44623, 44624), same data as holotype.</p></tp:treatment-sec><tp:treatment-sec sec-type="etymology" id="SECID0ENJBG"><title>Etymology.</title><p>The specific name is a patronym in honour of the collector Zilong Bai; noun (name) in genitive case.</p></tp:treatment-sec><tp:treatment-sec sec-type="diagnosis" id="SECID0ESJBG"><title>Diagnosis.</title><p>The new species resembles <italic><tp:taxon-name><tp:taxon-name-part taxon-name-part-type="genus" reg="Xantharia">X.</tp:taxon-name-part><tp:taxon-name-part taxon-name-part-type="species" reg="floreni">floreni</tp:taxon-name-part></tp:taxon-name></italic> Deeleman-Reinhold, 2001 (cf. Figs <xref ref-type="fig" rid="F6">6</xref>–<xref ref-type="fig" rid="F8">8</xref>, <xref ref-type="fig" rid="F11">11B</xref> and <xref ref-type="bibr" rid="B8">Deeleman-Reinhold 2001</xref>: 217, figs 235, 246, 247, 257–263) as the males have a similar long looping sperm duct (Fig. <xref ref-type="fig" rid="F6">6A–C</xref>), wide and elliptical embolic base (Fig. <xref ref-type="fig" rid="F6">6B</xref>) and females have similar laminar fertilization ducts (Fig. <xref ref-type="fig" rid="F7">7B</xref>). Males can be distinguished by the embolic tip not exceeding bulb distally (Fig. <xref ref-type="fig" rid="F6">6B</xref>; present), by the palp with conductor without tegular apophysis (Fig. <xref ref-type="fig" rid="F6">6A–C</xref>; vs. palp with indistinct conductor and tegular apophysis), and by the retrolateral tibial apophysis arising from rear part of the tibia distally, invisible in ventral view (Fig. <xref ref-type="fig" rid="F6">6A–C</xref>; vs. retrolateral tibial apophysis arising from middle part of tibia distally, visible in ventral view). Females can be distinguished by the epigyne without anterior hood (Fig. <xref ref-type="fig" rid="F7">7A</xref>; present), by the vulva with glandular appendages (Fig. <xref ref-type="fig" rid="F7">7B</xref>; absent), by the primary spermathecae and secondary spermathecae connected to each other (Fig. <xref ref-type="fig" rid="F7">7B</xref>; vs. primary spermathecae and secondary spermathecae separated from each other), and by the primary spermathecae larger than secondary spermathecae (Fig. <xref ref-type="fig" rid="F7">7B</xref>; vs. primary spermathecae smaller than secondary spermathecae). This species also resembles <italic><tp:taxon-name><tp:taxon-name-part taxon-name-part-type="genus" reg="Xantharia">X.</tp:taxon-name-part><tp:taxon-name-part taxon-name-part-type="species" reg="galea">galea</tp:taxon-name-part></tp:taxon-name></italic> Zhang, Zhang &amp; Fu, 2010 (cf. Figs <xref ref-type="fig" rid="F6">6</xref>–<xref ref-type="fig" rid="F8">8</xref>, <xref ref-type="fig" rid="F11">11B</xref> and <xref ref-type="bibr" rid="B33">Zhang et al. 2010</xref>: 66, figs 1–11) as the males have a similar long looping sperm duct (Fig. <xref ref-type="fig" rid="F6">6A–C</xref>), wide and elliptical embolic base (Fig. <xref ref-type="fig" rid="F6">6B</xref>), membranous conductor (Fig. <xref ref-type="fig" rid="F6">6A–C</xref>), and females have similar tubular copulatory ducts (Fig. <xref ref-type="fig" rid="F7">7B</xref>) and laminar fertilization ducts (Fig. <xref ref-type="fig" rid="F7">7B</xref>). Males can be distinguished by the embolus originating 8:00 o’clock, embolic tip not exceeding bulb distally, with slight retrolateral curvature (Fig. <xref ref-type="fig" rid="F6">6B</xref>; vs. embolus originating 9:00 o’clock, embolic tip exceeding bulb distally, with slight prolateral curvature), and by the long retrolateral tibial apophysis (Fig. <xref ref-type="fig" rid="F6">6A–C</xref>; vs. short retrolateral tibial apophysis). Females can be distinguished by the epigyne without an anterior hood (Fig. <xref ref-type="fig" rid="F7">7A</xref>; present), by the copulatory openings triangular (Fig. <xref ref-type="fig" rid="F7">7A</xref>; vs. copulatory openings circular), by the vulva with glandular appendages (Fig. <xref ref-type="fig" rid="F7">7B</xref>; absent), by the primary spermathecae and secondary spermathecae connected to each other (Fig. <xref ref-type="fig" rid="F7">7B</xref>; vs. primary spermathecae and secondary spermathecae separated and with common horizontal plane), and by the primary spermathecae larger than secondary spermathecae (Fig. <xref ref-type="fig" rid="F7">7B</xref>; vs. primary spermathecae smaller than secondary spermathecae).</p></tp:treatment-sec><tp:treatment-sec sec-type="description" id="SECID0EGOBG"><title>Description.</title><p><bold>Male</bold> (holotype; Figs <xref ref-type="fig" rid="F8">8A, B</xref>, <xref ref-type="fig" rid="F11">11B</xref>). Total body length 3.62, carapace 1.65 long, 1.23 wide, opisthosoma 1.97 long, 0.95 wide. Eye sizes and interdistances: <abbrev xmlns:xlink="http://www.w3.org/1999/xlink" xlink:title="anterior median eye" id="ABBRID0EWOBG" xlink:type="simple">AME</abbrev> 0.09, <abbrev xmlns:xlink="http://www.w3.org/1999/xlink" xlink:title="anterior lateral eye" id="ABBRID0E1OBG" xlink:type="simple">ALE</abbrev> 0.11, PME 0.08, <abbrev xmlns:xlink="http://www.w3.org/1999/xlink" xlink:title="posterior lateral eye" id="ABBRID0E5OBG" xlink:type="simple">PLE</abbrev> 0.10; <abbrev xmlns:xlink="http://www.w3.org/1999/xlink" xlink:title="anterior median eye" id="ABBRID0ECPBG" xlink:type="simple">AME</abbrev>–<abbrev xmlns:xlink="http://www.w3.org/1999/xlink" xlink:title="anterior median eye" id="ABBRID0EGPBG" xlink:type="simple">AME</abbrev> 0.06, <abbrev xmlns:xlink="http://www.w3.org/1999/xlink" xlink:title="anterior median eye" id="ABBRID0EKPBG" xlink:type="simple">AME</abbrev>–<abbrev xmlns:xlink="http://www.w3.org/1999/xlink" xlink:title="anterior lateral eye" id="ABBRID0EOPBG" xlink:type="simple">ALE</abbrev> 0.02, PME–PME 0.11, PME–<abbrev xmlns:xlink="http://www.w3.org/1999/xlink" xlink:title="posterior lateral eye" id="ABBRID0ESPBG" xlink:type="simple">PLE</abbrev> 0.09, <abbrev xmlns:xlink="http://www.w3.org/1999/xlink" xlink:title="anterior median eye" id="ABBRID0EWPBG" xlink:type="simple">AME</abbrev>–PME 0.09, <abbrev xmlns:xlink="http://www.w3.org/1999/xlink" xlink:title="anterior lateral eye" id="ABBRID0E1PBG" xlink:type="simple">ALE</abbrev>–<abbrev xmlns:xlink="http://www.w3.org/1999/xlink" xlink:title="posterior lateral eye" id="ABBRID0E5PBG" xlink:type="simple">PLE</abbrev> 0.04. Carapace yellowish-brown without pattern, pear-shaped; fovea reddish-brown. Chelicerae yellowish-brown, with several setae on anterior surface, with two promarginal and two retromarginal teeth. Endites yellowish-brown, longer than wide, widest anteriorly, concave laterally, with diagonal depression in middle, subapically with semicircular membranous area and dense scopula. Labium reddish-brown, nearly isosceles trapezoidal, with constriction subbasally and sparse scopula apically. Sternum yellow without pattern, margin yellowish-brown, narrowing anteriorly, with precoxal triangles and intercoxal extensions. Legs yellowish without pattern; legs I distinctly darker and stouter than legs II–IV. Leg spination: femora II <abbrev xmlns:xlink="http://www.w3.org/1999/xlink" xlink:title="prolateral" id="ABBRID0ECQBG" xlink:type="simple">pl</abbrev> 2, III–IV do 2; tibiae III–IV <abbrev xmlns:xlink="http://www.w3.org/1999/xlink" xlink:title="prolateral" id="ABBRID0EGQBG" xlink:type="simple">pl</abbrev> 1; metatarsi III–IV <abbrev xmlns:xlink="http://www.w3.org/1999/xlink" xlink:title="prolateral" id="ABBRID0EKQBG" xlink:type="simple">pl</abbrev> 1 <abbrev xmlns:xlink="http://www.w3.org/1999/xlink" xlink:title="retrolateral" id="ABBRID0EOQBG" xlink:type="simple">rl</abbrev> 1 <abbrev xmlns:xlink="http://www.w3.org/1999/xlink" xlink:title="prolateral ventral" id="ABBRID0ESQBG" xlink:type="simple">plv</abbrev> 2 <abbrev xmlns:xlink="http://www.w3.org/1999/xlink" xlink:title="retrolateral ventral" id="ABBRID0EWQBG" xlink:type="simple">rlv</abbrev> 2. Palp and leg measurements: palp 1.49 (0.56, 0.21, 0.29, -, 0.43), I 4.44 (1.22, 0.78, 1.04, 0.98, 0.42), II 3.73 (1.09, 0.62, 0.81, 0.82, 0.39), III 3.35 (0.95, 0.50, 0.65, 0.87, 0.38), IV 4.46 (1.28, 0.63, 0.96, 1.16, 0.43). Leg formula: 4123. Dorsal opisthosoma grey, posteriorly yellow occupying more than half of dorsal surface, with dark margin around spinnerets. Lateral opisthosoma with dark stripes. Ventral opisthosoma grey with dark margin around spinnerets. Spinnerets yellowish.</p><fig id="F11" position="float" orientation="portrait"><object-id xmlns:xlink="http://www.w3.org/1999/xlink" content-type="doi" xlink:type="simple">10.3897/zookeys.1181.108822.figure11</object-id><object-id xmlns:xlink="http://www.w3.org/1999/xlink" content-type="arpha" xlink:type="simple">5CBFC3D4-525B-547B-9EDD-6BF1A1F9CB98</object-id><label>Figure 11.</label><caption><p>Ocular areas and tapeta of liocranids. <bold>A</bold><italic><tp:taxon-name><tp:taxon-name-part taxon-name-part-type="genus" reg="Sinocranum">Sinocranum</tp:taxon-name-part><tp:taxon-name-part taxon-name-part-type="species" reg="menghai">menghai</tp:taxon-name-part></tp:taxon-name></italic> sp. nov. <bold>B</bold><italic><tp:taxon-name><tp:taxon-name-part taxon-name-part-type="genus" reg="Xantharia">Xantharia</tp:taxon-name-part><tp:taxon-name-part taxon-name-part-type="species" reg="baizilongi">baizilongi</tp:taxon-name-part></tp:taxon-name></italic> sp. nov., inset shows oblique tapetum of PME <bold>C</bold><italic><tp:taxon-name><tp:taxon-name-part taxon-name-part-type="genus" reg="Xantharia">X.</tp:taxon-name-part><tp:taxon-name-part taxon-name-part-type="species" reg="cucphuong">cucphuong</tp:taxon-name-part></tp:taxon-name></italic> sp. nov. Scale bars: 0.50 <abbrev xmlns:xlink="http://www.w3.org/1999/xlink" xlink:title="millimeters" id="ABBRID0EJSBG" xlink:type="simple">mm</abbrev> (<bold>A</bold>); 0.20 <abbrev xmlns:xlink="http://www.w3.org/1999/xlink" xlink:title="millimeters" id="ABBRID0EPSBG" xlink:type="simple">mm</abbrev> (<bold>B, C</bold>).</p></caption><graphic xmlns:xlink="http://www.w3.org/1999/xlink" xlink:href="zookeys-1181-219_article-108822__-g011.jpg" position="float" orientation="portrait" xlink:type="simple" id="oo_917730.jpg"><uri content-type="original_file" xlink:type="simple">https://binary.pensoft.net/fig/917730</uri></graphic></fig><p><bold><italic>Palp</italic></bold> (Fig. <xref ref-type="fig" rid="F6">6A–C</xref>). Retrolateral tibial apophysis short, curvature distally, with wide base and narrow tip. Bulb oval, subtegulum sclerotized, visible in ventral view; sperm duct distinct, running around tegulum. Embolus originating at 8:00 o’clock, embolic base sclerotized, wide and elliptical; embolic tip membranous, situated distally at 12:00 o’clock. Conductor membranous, nearly fan-shaped, originating distally to bulb.</p><p><bold>Female</bold> (paratype; Fig. <xref ref-type="fig" rid="F8">8C, D</xref>). Total body length 3.71, carapace 1.69 long, 1.23 wide, opisthosoma 2.02 long, 1.11 wide. Eye sizes and interdistances: <abbrev xmlns:xlink="http://www.w3.org/1999/xlink" xlink:title="anterior median eye" id="ABBRID0ENTBG" xlink:type="simple">AME</abbrev> 0.09, <abbrev xmlns:xlink="http://www.w3.org/1999/xlink" xlink:title="anterior lateral eye" id="ABBRID0ERTBG" xlink:type="simple">ALE</abbrev> 0.10, PME 0.08, <abbrev xmlns:xlink="http://www.w3.org/1999/xlink" xlink:title="posterior lateral eye" id="ABBRID0EVTBG" xlink:type="simple">PLE</abbrev> 0.11; <abbrev xmlns:xlink="http://www.w3.org/1999/xlink" xlink:title="anterior median eye" id="ABBRID0EZTBG" xlink:type="simple">AME</abbrev>–<abbrev xmlns:xlink="http://www.w3.org/1999/xlink" xlink:title="anterior median eye" id="ABBRID0E4TBG" xlink:type="simple">AME</abbrev> 0.06, <abbrev xmlns:xlink="http://www.w3.org/1999/xlink" xlink:title="anterior median eye" id="ABBRID0EBUBG" xlink:type="simple">AME</abbrev>–<abbrev xmlns:xlink="http://www.w3.org/1999/xlink" xlink:title="anterior lateral eye" id="ABBRID0EFUBG" xlink:type="simple">ALE</abbrev> 0.02, PME–PME 0.11, PME–<abbrev xmlns:xlink="http://www.w3.org/1999/xlink" xlink:title="posterior lateral eye" id="ABBRID0EJUBG" xlink:type="simple">PLE</abbrev> 0.08, <abbrev xmlns:xlink="http://www.w3.org/1999/xlink" xlink:title="anterior median eye" id="ABBRID0ENUBG" xlink:type="simple">AME</abbrev>–PME 0.09, <abbrev xmlns:xlink="http://www.w3.org/1999/xlink" xlink:title="anterior lateral eye" id="ABBRID0ERUBG" xlink:type="simple">ALE</abbrev>–<abbrev xmlns:xlink="http://www.w3.org/1999/xlink" xlink:title="posterior lateral eye" id="ABBRID0EVUBG" xlink:type="simple">PLE</abbrev> 0.04. Carapace yellowish without pattern, ocular area yellowish-brown; fovea shorter. Chelicerae, endites and labium yellowish; endites with indistinct diagonal depression in middle. Sternum without distinct precoxal triangles. Leg spination: femora II–IV do 2; tibiae III–IV <abbrev xmlns:xlink="http://www.w3.org/1999/xlink" xlink:title="prolateral" id="ABBRID0EZUBG" xlink:type="simple">pl</abbrev> 1; metatarsi III–IV <abbrev xmlns:xlink="http://www.w3.org/1999/xlink" xlink:title="prolateral" id="ABBRID0E4UBG" xlink:type="simple">pl</abbrev> 1 <abbrev xmlns:xlink="http://www.w3.org/1999/xlink" xlink:title="retrolateral" id="ABBRID0EBVBG" xlink:type="simple">rl</abbrev> 1 <abbrev xmlns:xlink="http://www.w3.org/1999/xlink" xlink:title="prolateral ventral" id="ABBRID0EFVBG" xlink:type="simple">plv</abbrev> 2 <abbrev xmlns:xlink="http://www.w3.org/1999/xlink" xlink:title="retrolateral ventral" id="ABBRID0EJVBG" xlink:type="simple">rlv</abbrev> 2. Palp and leg measurements: palp 1.51 (0.57, 0.24, 0.29, -, 0.41), I 4.72 (1.30, 0.78, 1.13, 1.03, 0.48), II 4.07 (1.14, 0.63, 0.88, 0.97, 0.45), III 3.73 (1.04, 0.55, 0.72, 1.01, 0.41), IV 4.91 (1.40, 0.65, 1.13, 1.25, 0.48). Leg formula: 4123. Dorsal opisthosoma grey with dark spots. Other characters same as holotype.</p><p><bold><italic>Epigyne</italic></bold> (Fig. <xref ref-type="fig" rid="F7">7A, B</xref>). Epigynal plate simple; copulatory openings triangular, originating centrally to epigynal field. Copulatory ducts long, with sharp twist at its base, presenting spherical. Glandular appendages round. Primary spermathecae large, elliptical, almost adjacent to each other; secondary spermathecae small, nearly globular, separated by more than their diameter; primary spermathecae and secondary spermathecae connected to each other. Fertilization ducts originating anteriorly to primary spermathecae, pointing laterally.</p></tp:treatment-sec><tp:treatment-sec sec-type="variation" id="SECID0EYVBG"><title>Variation.</title><p>Paratype male: total body length 3.33, carapace 1.58 long, 1.14 wide, opisthosoma 1.75 long, 1.04 wide. Second paratype female: total body length 4.30, carapace 1.80 long, 1.38 wide, opisthosoma 2.50 long, 1.24 wide.</p></tp:treatment-sec><tp:treatment-sec sec-type="distribution" id="SECID0E4VBG"><title>Distribution.</title><p>China (Yunnan, type locality; Fig. <xref ref-type="fig" rid="F12">12</xref>).</p><fig id="F12" position="float" orientation="portrait"><object-id xmlns:xlink="http://www.w3.org/1999/xlink" content-type="doi" xlink:type="simple">10.3897/zookeys.1181.108822.figure12</object-id><object-id xmlns:xlink="http://www.w3.org/1999/xlink" content-type="arpha" xlink:type="simple">C7770651-6D26-5371-A305-2D8758EB3F12</object-id><label>Figure 12.</label><caption><p>New distribution records of liocranid spiders from China and Vietnam <bold>1</bold><italic><tp:taxon-name><tp:taxon-name-part taxon-name-part-type="genus" reg="Koppe">Koppe</tp:taxon-name-part><tp:taxon-name-part taxon-name-part-type="species" reg="ninger">ninger</tp:taxon-name-part></tp:taxon-name></italic> sp. nov. <bold>2</bold><italic><tp:taxon-name><tp:taxon-name-part taxon-name-part-type="genus" reg="Sinocranum">Sinocranum</tp:taxon-name-part><tp:taxon-name-part taxon-name-part-type="species" reg="menghai">menghai</tp:taxon-name-part></tp:taxon-name></italic> sp. nov. <bold>3</bold><italic><tp:taxon-name><tp:taxon-name-part taxon-name-part-type="genus" reg="Xantharia">Xantharia</tp:taxon-name-part><tp:taxon-name-part taxon-name-part-type="species" reg="baizilongi">baizilongi</tp:taxon-name-part></tp:taxon-name></italic> sp. nov. <bold>4</bold><italic><tp:taxon-name><tp:taxon-name-part taxon-name-part-type="genus" reg="Xantharia">X.</tp:taxon-name-part><tp:taxon-name-part taxon-name-part-type="species" reg="cucphuong">cucphuong</tp:taxon-name-part></tp:taxon-name></italic> sp. nov.</p></caption><graphic xmlns:xlink="http://www.w3.org/1999/xlink" xlink:href="zookeys-1181-219_article-108822__-g012.jpg" position="float" orientation="portrait" xlink:type="simple" id="oo_917731.jpg"><uri content-type="original_file" xlink:type="simple">https://binary.pensoft.net/fig/917731</uri></graphic></fig></tp:treatment-sec><tp:treatment-sec><!--Section generated to contain objects referenced in tp:taxon-treatment.--><fig id="F6" position="float" orientation="portrait"><object-id xmlns:xlink="http://www.w3.org/1999/xlink" content-type="doi" xlink:type="simple">10.3897/zookeys.1181.108822.figure6</object-id><object-id xmlns:xlink="http://www.w3.org/1999/xlink" content-type="arpha" xlink:type="simple">24276D20-56D6-5AE4-A55A-4BE58DAB64DE</object-id><label>Figure 6.</label><caption><p><italic><tp:taxon-name><tp:taxon-name-part taxon-name-part-type="genus" reg="Xantharia">Xantharia</tp:taxon-name-part><tp:taxon-name-part taxon-name-part-type="species" reg="baizilongi">baizilongi</tp:taxon-name-part></tp:taxon-name></italic> sp. nov., holotype male (<bold>A–C)</bold> palp <bold>A</bold> prolateral view <bold>B</bold> ventral view <bold>C</bold> retrolateral view. Abbreviations: C = conductor, E = embolus, EB = embolus base, RTA = retrolateral tibial apophysis, SD = sperm duct, ST = subtegulum. Scale bar: 0.20 <abbrev xmlns:xlink="http://www.w3.org/1999/xlink" xlink:title="millimeters" id="ABBRID0EYXAG" xlink:type="simple">mm</abbrev>.</p></caption><graphic xmlns:xlink="http://www.w3.org/1999/xlink" xlink:href="zookeys-1181-219_article-108822__-g006.jpg" position="float" orientation="portrait" xlink:type="simple" id="oo_917725.jpg"><uri content-type="original_file" xlink:type="simple">https://binary.pensoft.net/fig/917725</uri></graphic></fig><fig id="F7" position="float" orientation="portrait"><object-id xmlns:xlink="http://www.w3.org/1999/xlink" content-type="doi" xlink:type="simple">10.3897/zookeys.1181.108822.figure7</object-id><object-id xmlns:xlink="http://www.w3.org/1999/xlink" content-type="arpha" xlink:type="simple">AE1D90AB-21B7-519A-B0DB-C22588664B13</object-id><label>Figure 7.</label><caption><p><italic><tp:taxon-name><tp:taxon-name-part taxon-name-part-type="genus" reg="Xantharia">Xantharia</tp:taxon-name-part><tp:taxon-name-part taxon-name-part-type="species" reg="baizilongi">baizilongi</tp:taxon-name-part></tp:taxon-name></italic> sp. nov., paratype female (<bold>A, B</bold>) <bold>A</bold> epigyne, ventral view <bold>B</bold> vulva, dorsal view. Abbreviations: CD = copulatory duct, CO = copulatory opening, FD = fertilization duct, GA = glandular appendage, SP = spermathecae. Scale bars: 0.10 <abbrev xmlns:xlink="http://www.w3.org/1999/xlink" xlink:title="millimeters" id="ABBRID0E1YAG" xlink:type="simple">mm</abbrev>.</p></caption><graphic xmlns:xlink="http://www.w3.org/1999/xlink" xlink:href="zookeys-1181-219_article-108822__-g007.jpg" position="float" orientation="portrait" xlink:type="simple" id="oo_917726.jpg"><uri content-type="original_file" xlink:type="simple">https://binary.pensoft.net/fig/917726</uri></graphic></fig><fig id="F8" position="float" orientation="portrait"><object-id xmlns:xlink="http://www.w3.org/1999/xlink" content-type="doi" xlink:type="simple">10.3897/zookeys.1181.108822.figure8</object-id><object-id xmlns:xlink="http://www.w3.org/1999/xlink" content-type="arpha" xlink:type="simple">EC855F0A-310B-5B5C-9010-B2CDF2E3EEA8</object-id><label>Figure 8.</label><caption><p><italic><tp:taxon-name><tp:taxon-name-part taxon-name-part-type="genus" reg="Xantharia">Xantharia</tp:taxon-name-part><tp:taxon-name-part taxon-name-part-type="species" reg="baizilongi">baizilongi</tp:taxon-name-part></tp:taxon-name></italic> sp. nov., holotype male (<bold>A, B</bold>) and paratype female (<bold>C, D</bold>) <bold>A–D</bold> habitus <bold>A</bold> dorsal view <bold>B</bold> ventral view <bold>C</bold> dorsal view <bold>D</bold> ventral view. Scale bars: 1.00 <abbrev xmlns:xlink="http://www.w3.org/1999/xlink" xlink:title="millimeters" id="ABBRID0EE1AG" xlink:type="simple">mm</abbrev>.</p></caption><graphic xmlns:xlink="http://www.w3.org/1999/xlink" xlink:href="zookeys-1181-219_article-108822__-g008.jpg" position="float" orientation="portrait" xlink:type="simple" id="oo_917727.jpg"><uri content-type="original_file" xlink:type="simple">https://binary.pensoft.net/fig/917727</uri></graphic></fig></tp:treatment-sec><ref-list><ref id="B8"><mixed-citation xmlns:xlink="http://www.w3.org/1999/xlink" xlink:type="simple"><person-group><name name-style="western"><surname>Deeleman-Reinhold</surname><given-names>CL</given-names></name></person-group> (<year>2001</year>) Forest spiders of South East Asia: with a revision of the sac and ground spiders (<tp:taxon-name><tp:taxon-name-part taxon-name-part-type="order">Araneae</tp:taxon-name-part></tp:taxon-name>: <tp:taxon-name><tp:taxon-name-part taxon-name-part-type="family">Clubionidae</tp:taxon-name-part></tp:taxon-name>, <tp:taxon-name><tp:taxon-name-part taxon-name-part-type="family">Corinnidae</tp:taxon-name-part></tp:taxon-name>, <tp:taxon-name><tp:taxon-name-part taxon-name-part-type="family">Liocranidae</tp:taxon-name-part></tp:taxon-name>, <tp:taxon-name><tp:taxon-name-part taxon-name-part-type="family">Gnaphosidae</tp:taxon-name-part></tp:taxon-name>, <tp:taxon-name><tp:taxon-name-part taxon-name-part-type="family">Prodidomidae</tp:taxon-name-part></tp:taxon-name> and <tp:taxon-name><tp:taxon-name-part taxon-name-part-type="family">Trochanterriidae</tp:taxon-name-part></tp:taxon-name>). Brill Leiden, 591 pp. <ext-link xlink:href="10.1163/9789004475588" ext-link-type="doi" xlink:type="simple">https://doi.org/10.1163/9789004475588</ext-link></mixed-citation></ref><ref id="B33"><mixed-citation xmlns:xlink="http://www.w3.org/1999/xlink" xlink:type="simple"><person-group><name name-style="western"><surname>Zhang</surname><given-names>F</given-names></name><name name-style="western"><surname>Zhang</surname><given-names>C</given-names></name><name name-style="western"><surname>Fu</surname><given-names>J</given-names></name></person-group> (<year>2010</year>) <article-title>A new species of the genus <italic><tp:taxon-name><tp:taxon-name-part taxon-name-part-type="genus">Xantharia</tp:taxon-name-part></tp:taxon-name></italic> from China (<tp:taxon-name><tp:taxon-name-part taxon-name-part-type="order">Araneae</tp:taxon-name-part></tp:taxon-name>: <tp:taxon-name><tp:taxon-name-part taxon-name-part-type="family">Clubionidae</tp:taxon-name-part></tp:taxon-name>).</article-title><source>Zootaxa</source><volume>2617</volume>(<issue>1</issue>): <fpage>66</fpage>–<lpage>68</lpage>. <ext-link xlink:href="10.11646/zootaxa.2617.1.3" ext-link-type="doi" xlink:type="simple">https://doi.org/10.11646/zootaxa.2617.1.3</ext-link></mixed-citation></ref></ref-list></tp:taxon-treatment>
