# Supplementary material for: ﻿One new genus and four new species of Liocranidae Simon, 1897 (Arachnida, Araneae) from China and Vietnam
Source: Zookeys. 2023 Oct 6;1181:219–40. doi: 10.3897/zookeys.1181.108822 (PMC10576239; doi:10.3897/zookeys.1181.108822)
Supplement: XML Treatment for Xantharia cucphuong [file zookeys.1181.108822-treatment7.xml]

<!DOCTYPE tp:taxon-treatment
  PUBLIC "-//TaxonX//DTD Taxonomic Treatment Publishing DTD v0 20100105//EN" "tax-treatment-NSO.dtd">
<tp:taxon-treatment xmlns:tp="http://www.plazi.org/taxpub"><tp:treatment-meta><kwd-group><label>Taxon classification</label><kwd>
                <named-content content-type="kingdom">Animalia</named-content>
              </kwd><kwd>
                <named-content content-type="order">Araneae</named-content>
              </kwd><kwd>
                <named-content content-type="family">Liocranidae</named-content>
              </kwd></kwd-group><mixed-citation publication-type="journal"><person-group><name><surname>Chu</surname><given-names>Chang</given-names></name><name><surname>Li</surname><given-names>Shuqiang</given-names></name><name><surname>Yao</surname><given-names>Yanbin</given-names></name><name><surname>Yao</surname><given-names>Zhiyuan</given-names></name></person-group><article-title>﻿One new genus and four new species of <tp:taxon-name><tp:taxon-name-part taxon-name-part-type="family">Liocranidae</tp:taxon-name-part></tp:taxon-name> Simon, 1897 (<tp:taxon-name><tp:taxon-name-part taxon-name-part-type="class">Arachnida</tp:taxon-name-part></tp:taxon-name>, <tp:taxon-name><tp:taxon-name-part taxon-name-part-type="order">Araneae</tp:taxon-name-part></tp:taxon-name>) from China and Vietnam</article-title><source>Zookeys</source><day>06</day><month>10</month><year>2023</year><volume>1181</volume><fpage>219</fpage><lpage>240</lpage><pub-id pub-id-type="doi">10.3897/zookeys.1181.108822</pub-id></mixed-citation></tp:treatment-meta><tp:nomenclature><label>﻿</label><tp:taxon-name>
              <object-id xmlns:xlink="http://www.w3.org/1999/xlink" content-type="arpha" xlink:type="simple">84B6958A-C2C1-58F3-BE4F-4136E0666FB6</object-id>
              <tp:taxon-name-part taxon-name-part-type="genus" reg="Xantharia">Xantharia</tp:taxon-name-part>
              <tp:taxon-name-part taxon-name-part-type="species" reg="cucphuong">cucphuong</tp:taxon-name-part>
              <object-id xmlns:xlink="http://www.w3.org/1999/xlink" content-type="zoobank" xlink:type="simple">https://zoobank.org/51250F06-BAF5-4F21-BC76-F156931FB94C</object-id>
            </tp:taxon-name><tp:taxon-authority>Chu &amp; Li</tp:taxon-authority><tp:taxon-status xmlns:xlink="http://www.w3.org/1999/xlink" xlink:type="simple">sp. nov.</tp:taxon-status><xref ref-type="fig" rid="F9">Figs 9</xref><xref ref-type="fig" rid="F10">, 10</xref><xref ref-type="fig" rid="F11">, 11C</xref></tp:nomenclature><tp:treatment-sec sec-type="type material" id="SECID0E5ZBG"><title>Type material.</title><p><bold><italic>Holotype</italic></bold>: 1♂ (<named-content xmlns:xlink="http://www.w3.org/1999/xlink" content-type="dwc:institutional_code" xlink:title="Institute of Zoology, Chinese Academy of Sciences" xlink:href="http://grbio.org/institution/institute-zoology-chinese-academy-sciences" xlink:type="simple">IZCAS</named-content>-Ar44625), <bold>Vietnam</bold>, Ninh Binh, Cuc Phuong National Park, <named-content xmlns:xlink="http://www.w3.org/1999/xlink" content-type="dwc:verbatimCoordinates" xlink:type="simple"><named-content content-type="geo-json" specific-use="{&#34;type&#34;:&#34;Point&#34;,&#34;coordinates&#34;:[105.600400,20.342800]}" id="NCID0ES1BG" xlink:type="simple">20°20.568′N, 105°36.024′E</named-content></named-content>, 408 m, hand catch in leaf litter, 8 October 2007, D.S. Pham leg.</p></tp:treatment-sec><tp:treatment-sec sec-type="etymology" id="SECID0EX1BG"><title>Etymology.</title><p>The specific name refers to the type locality and is a noun in apposition.</p></tp:treatment-sec><tp:treatment-sec sec-type="diagnosis" id="SECID0E31BG"><title>Diagnosis.</title><p>The new species resembles <italic><tp:taxon-name><tp:taxon-name-part taxon-name-part-type="genus" reg="Xantharia">X.</tp:taxon-name-part><tp:taxon-name-part taxon-name-part-type="species" reg="galea">galea</tp:taxon-name-part></tp:taxon-name></italic> Zhang, Zhang &amp; Fu, 2010 (cf. Figs <xref ref-type="fig" rid="F9">9</xref>, <xref ref-type="fig" rid="F10">10</xref>, <xref ref-type="fig" rid="F11">11C</xref> and <xref ref-type="bibr" rid="B33">Zhang et al. 2010</xref>: 66, figs 1–11) by the similar membranous conductor (Fig. <xref ref-type="fig" rid="F9">9A–C</xref>) and sclerotized subtegulum (Fig. <xref ref-type="fig" rid="F9">9A, B</xref>). Males can be distinguished by the embolic tip membranous, wide, nearly quadrangular (Fig. <xref ref-type="fig" rid="F9">9A–C</xref>; vs. embolic tip sclerotized, thin and filiform), by the palp with tegular apophysis (Fig. <xref ref-type="fig" rid="F9">9A–C</xref>; absent), by the sperm duct separated from the base of tegulum by nearly double the width of the sperm duct (Fig. <xref ref-type="fig" rid="F9">9B</xref>; vs. sperm duct extending to the base of tegulum), and by the retrolateral tibial apophysis long and straight (Fig. <xref ref-type="fig" rid="F9">9A–C</xref>; vs. retrolateral tibial apophysis short and beak-shaped retrolaterally). Female unknown.</p></tp:treatment-sec><tp:treatment-sec sec-type="description" id="SECID0EV3BG"><title>Description.</title><p><bold>Male</bold> (holotype; Figs <xref ref-type="fig" rid="F10">10A–C</xref>, <xref ref-type="fig" rid="F11">11C</xref>). Total body length 6.73, carapace 2.69 long, 1.95 wide, opisthosoma 4.04 long, 1.49 wide. Eye sizes and interdistances: <abbrev xmlns:xlink="http://www.w3.org/1999/xlink" xlink:title="anterior median eye" id="ABBRID0EF4BG" xlink:type="simple">AME</abbrev> 0.13, <abbrev xmlns:xlink="http://www.w3.org/1999/xlink" xlink:title="anterior lateral eye" id="ABBRID0EJ4BG" xlink:type="simple">ALE</abbrev> 0.14, PME 0.10, <abbrev xmlns:xlink="http://www.w3.org/1999/xlink" xlink:title="posterior lateral eye" id="ABBRID0EN4BG" xlink:type="simple">PLE</abbrev> 0.13; <abbrev xmlns:xlink="http://www.w3.org/1999/xlink" xlink:title="anterior median eye" id="ABBRID0ER4BG" xlink:type="simple">AME</abbrev>–<abbrev xmlns:xlink="http://www.w3.org/1999/xlink" xlink:title="anterior median eye" id="ABBRID0EV4BG" xlink:type="simple">AME</abbrev> 0.07, <abbrev xmlns:xlink="http://www.w3.org/1999/xlink" xlink:title="anterior median eye" id="ABBRID0EZ4BG" xlink:type="simple">AME</abbrev>–<abbrev xmlns:xlink="http://www.w3.org/1999/xlink" xlink:title="anterior lateral eye" id="ABBRID0E44BG" xlink:type="simple">ALE</abbrev> 0.03, PME–PME 0.18, PME–<abbrev xmlns:xlink="http://www.w3.org/1999/xlink" xlink:title="posterior lateral eye" id="ABBRID0EB5BG" xlink:type="simple">PLE</abbrev> 0.15, <abbrev xmlns:xlink="http://www.w3.org/1999/xlink" xlink:title="anterior median eye" id="ABBRID0EF5BG" xlink:type="simple">AME</abbrev>–PME 0.12, <abbrev xmlns:xlink="http://www.w3.org/1999/xlink" xlink:title="anterior lateral eye" id="ABBRID0EJ5BG" xlink:type="simple">ALE</abbrev>–<abbrev xmlns:xlink="http://www.w3.org/1999/xlink" xlink:title="posterior lateral eye" id="ABBRID0EN5BG" xlink:type="simple">PLE</abbrev> 0.07. Carapace reddish-brown, darker in ocular area, without pattern; fovea reddish-brown. Chelicerae reddish-brown, with several setae on anterior surface, with two promarginal and two retromarginal teeth. Endites reddish-brown, longer than wide, widest anteriorly, concave laterally, with diagonal depression in middle, subapically with semicircular membranous area and dense scopula. Labium reddish-brown, nearly isosceles trapezoidal, with constriction subbasally and scopula apically. Sternum reddish-brown without pattern, narrowing anteriorly, with precoxal triangles and intercoxal extensions. Legs yellowish-brown without pattern; legs I distinctly darker and stouter than legs II–IV. Leg spination: femora II <abbrev xmlns:xlink="http://www.w3.org/1999/xlink" xlink:title="prolateral" id="ABBRID0ER5BG" xlink:type="simple">pl</abbrev> 2 do 1, III <abbrev xmlns:xlink="http://www.w3.org/1999/xlink" xlink:title="prolateral" id="ABBRID0EV5BG" xlink:type="simple">pl</abbrev> 1 do 1 <abbrev xmlns:xlink="http://www.w3.org/1999/xlink" xlink:title="retrolateral" id="ABBRID0EZ5BG" xlink:type="simple">rl</abbrev> 1, IV do 2; tibia III <abbrev xmlns:xlink="http://www.w3.org/1999/xlink" xlink:title="prolateral" id="ABBRID0E45BG" xlink:type="simple">pl</abbrev> 2 <abbrev xmlns:xlink="http://www.w3.org/1999/xlink" xlink:title="retrolateral" id="ABBRID0EB6BG" xlink:type="simple">rl</abbrev> 1 <abbrev xmlns:xlink="http://www.w3.org/1999/xlink" xlink:title="retrolateral ventral" id="ABBRID0EF6BG" xlink:type="simple">rlv</abbrev> 2; metatarsus III <abbrev xmlns:xlink="http://www.w3.org/1999/xlink" xlink:title="prolateral" id="ABBRID0EJ6BG" xlink:type="simple">pl</abbrev> 2 <abbrev xmlns:xlink="http://www.w3.org/1999/xlink" xlink:title="retrolateral" id="ABBRID0EN6BG" xlink:type="simple">rl</abbrev> 2 <abbrev xmlns:xlink="http://www.w3.org/1999/xlink" xlink:title="prolateral ventral" id="ABBRID0ER6BG" xlink:type="simple">plv</abbrev> 2 <abbrev xmlns:xlink="http://www.w3.org/1999/xlink" xlink:title="retrolateral ventral" id="ABBRID0EV6BG" xlink:type="simple">rlv</abbrev> 2. Palp and leg measurements: palp 2.52 (0.92, 0.40, 0.43, -, 0.77), I 7.31 (2.04, 1.17, 1.74, 1.68, 0.68), II 6.55 (1.83, 0.99, 1.51, 1.58, 0.64), III 5.74 (1.65, 0.67, 1.34, 1.39, 0.69), IV - (1.77, -, -, -, -). Dorsal opisthosoma grey, posteriorly yellow occupying about half of dorsal surface, with dark patterns. Lateral opisthosoma with dark spots. Ventral opisthosoma grey with dark margin around spinnerets. Spinnerets yellow.</p><p><bold><italic>Palp</italic></bold> (Fig. <xref ref-type="fig" rid="F9">9A–C</xref>). Retrolateral tibial apophysis long and straight, with wide base and narrow, blunt tip. Bulb oval, subtegulum sclerotized, visible in ventral view; sperm duct distinct, separated from the base of tegulum by nearly double the width of the sperm duct. Embolus originating 9:00 o’clock, embolic base wide and elliptical, sclerotized along margin; embolic tip membranous, nearly quadrangular, situated distally. Conductor membranous, nearly fan-shaped, originating distally to bulb. Tegular apophysis membranous and triangular, weakly sclerotized along margin.</p></tp:treatment-sec><tp:treatment-sec sec-type="distribution" id="SECID0EFAAI"><title>Distribution.</title><p>Vietnam (Ninh Binh, type locality; Fig. <xref ref-type="fig" rid="F12">12</xref>).</p></tp:treatment-sec><tp:treatment-sec><!--Section generated to contain objects referenced in tp:taxon-treatment.--><fig id="F9" position="float" orientation="portrait"><object-id xmlns:xlink="http://www.w3.org/1999/xlink" content-type="doi" xlink:type="simple">10.3897/zookeys.1181.108822.figure9</object-id><object-id xmlns:xlink="http://www.w3.org/1999/xlink" content-type="arpha" xlink:type="simple">5798F42F-F2E2-5312-A869-F32765528663</object-id><label>Figure 9.</label><caption><p><italic><tp:taxon-name><tp:taxon-name-part taxon-name-part-type="genus" reg="Xantharia">Xantharia</tp:taxon-name-part><tp:taxon-name-part taxon-name-part-type="species" reg="cucphuong">cucphuong</tp:taxon-name-part></tp:taxon-name></italic> sp. nov., holotype male (<bold>A–C)</bold> palp <bold>A</bold> prolateral view <bold>B</bold> ventral view <bold>C</bold> retrolateral view. Abbreviations: C = conductor, E = embolus, EB = embolus base, RTA = retrolateral tibial apophysis, SD = sperm duct, ST = subtegulum, TA = tegular apophysis. Scale bar: 0.50 <abbrev xmlns:xlink="http://www.w3.org/1999/xlink" xlink:title="millimeters" id="ABBRID0EI2AG" xlink:type="simple">mm</abbrev>.</p></caption><graphic xmlns:xlink="http://www.w3.org/1999/xlink" xlink:href="zookeys-1181-219_article-108822__-g009.jpg" position="float" orientation="portrait" xlink:type="simple" id="oo_917728.jpg"><uri content-type="original_file" xlink:type="simple">https://binary.pensoft.net/fig/917728</uri></graphic></fig><fig id="F10" position="float" orientation="portrait"><object-id xmlns:xlink="http://www.w3.org/1999/xlink" content-type="doi" xlink:type="simple">10.3897/zookeys.1181.108822.figure10</object-id><object-id xmlns:xlink="http://www.w3.org/1999/xlink" content-type="arpha" xlink:type="simple">D559CAC4-BD5E-50B7-B50B-252FAACE3294</object-id><label>Figure 10.</label><caption><p><italic><tp:taxon-name><tp:taxon-name-part taxon-name-part-type="genus" reg="Xantharia">Xantharia</tp:taxon-name-part><tp:taxon-name-part taxon-name-part-type="species" reg="cucphuong">cucphuong</tp:taxon-name-part></tp:taxon-name></italic> sp. nov., holotype male (<bold>A–C)</bold> habitus <bold>A</bold> dorsal view <bold>B</bold> lateral view <bold>C</bold> ventral view. Scale bar: 2.00 <abbrev xmlns:xlink="http://www.w3.org/1999/xlink" xlink:title="millimeters" id="ABBRID0EM3AG" xlink:type="simple">mm</abbrev>.</p></caption><graphic xmlns:xlink="http://www.w3.org/1999/xlink" xlink:href="zookeys-1181-219_article-108822__-g010.jpg" position="float" orientation="portrait" xlink:type="simple" id="oo_917729.jpg"><uri content-type="original_file" xlink:type="simple">https://binary.pensoft.net/fig/917729</uri></graphic></fig><fig id="F11" position="float" orientation="portrait"><object-id xmlns:xlink="http://www.w3.org/1999/xlink" content-type="doi" xlink:type="simple">10.3897/zookeys.1181.108822.figure11</object-id><object-id xmlns:xlink="http://www.w3.org/1999/xlink" content-type="arpha" xlink:type="simple">5CBFC3D4-525B-547B-9EDD-6BF1A1F9CB98</object-id><label>Figure 11.</label><caption><p>Ocular areas and tapeta of liocranids. <bold>A</bold><italic><tp:taxon-name><tp:taxon-name-part taxon-name-part-type="genus" reg="Sinocranum">Sinocranum</tp:taxon-name-part><tp:taxon-name-part taxon-name-part-type="species" reg="menghai">menghai</tp:taxon-name-part></tp:taxon-name></italic> sp. nov. <bold>B</bold><italic><tp:taxon-name><tp:taxon-name-part taxon-name-part-type="genus" reg="Xantharia">Xantharia</tp:taxon-name-part><tp:taxon-name-part taxon-name-part-type="species" reg="baizilongi">baizilongi</tp:taxon-name-part></tp:taxon-name></italic> sp. nov., inset shows oblique tapetum of PME <bold>C</bold><italic><tp:taxon-name><tp:taxon-name-part taxon-name-part-type="genus" reg="Xantharia">X.</tp:taxon-name-part><tp:taxon-name-part taxon-name-part-type="species" reg="cucphuong">cucphuong</tp:taxon-name-part></tp:taxon-name></italic> sp. nov. Scale bars: 0.50 <abbrev xmlns:xlink="http://www.w3.org/1999/xlink" xlink:title="millimeters" id="ABBRID0EJSBG" xlink:type="simple">mm</abbrev> (<bold>A</bold>); 0.20 <abbrev xmlns:xlink="http://www.w3.org/1999/xlink" xlink:title="millimeters" id="ABBRID0EPSBG" xlink:type="simple">mm</abbrev> (<bold>B, C</bold>).</p></caption><graphic xmlns:xlink="http://www.w3.org/1999/xlink" xlink:href="zookeys-1181-219_article-108822__-g011.jpg" position="float" orientation="portrait" xlink:type="simple" id="oo_917730.jpg"><uri content-type="original_file" xlink:type="simple">https://binary.pensoft.net/fig/917730</uri></graphic></fig><fig id="F12" position="float" orientation="portrait"><object-id xmlns:xlink="http://www.w3.org/1999/xlink" content-type="doi" xlink:type="simple">10.3897/zookeys.1181.108822.figure12</object-id><object-id xmlns:xlink="http://www.w3.org/1999/xlink" content-type="arpha" xlink:type="simple">C7770651-6D26-5371-A305-2D8758EB3F12</object-id><label>Figure 12.</label><caption><p>New distribution records of liocranid spiders from China and Vietnam <bold>1</bold><italic><tp:taxon-name><tp:taxon-name-part taxon-name-part-type="genus" reg="Koppe">Koppe</tp:taxon-name-part><tp:taxon-name-part taxon-name-part-type="species" reg="ninger">ninger</tp:taxon-name-part></tp:taxon-name></italic> sp. nov. <bold>2</bold><italic><tp:taxon-name><tp:taxon-name-part taxon-name-part-type="genus" reg="Sinocranum">Sinocranum</tp:taxon-name-part><tp:taxon-name-part taxon-name-part-type="species" reg="menghai">menghai</tp:taxon-name-part></tp:taxon-name></italic> sp. nov. <bold>3</bold><italic><tp:taxon-name><tp:taxon-name-part taxon-name-part-type="genus" reg="Xantharia">Xantharia</tp:taxon-name-part><tp:taxon-name-part taxon-name-part-type="species" reg="baizilongi">baizilongi</tp:taxon-name-part></tp:taxon-name></italic> sp. nov. <bold>4</bold><italic><tp:taxon-name><tp:taxon-name-part taxon-name-part-type="genus" reg="Xantharia">X.</tp:taxon-name-part><tp:taxon-name-part taxon-name-part-type="species" reg="cucphuong">cucphuong</tp:taxon-name-part></tp:taxon-name></italic> sp. nov.</p></caption><graphic xmlns:xlink="http://www.w3.org/1999/xlink" xlink:href="zookeys-1181-219_article-108822__-g012.jpg" position="float" orientation="portrait" xlink:type="simple" id="oo_917731.jpg"><uri content-type="original_file" xlink:type="simple">https://binary.pensoft.net/fig/917731</uri></graphic></fig></tp:treatment-sec><ref-list><ref id="B33"><mixed-citation xmlns:xlink="http://www.w3.org/1999/xlink" xlink:type="simple"><person-group><name name-style="western"><surname>Zhang</surname><given-names>F</given-names></name><name name-style="western"><surname>Zhang</surname><given-names>C</given-names></name><name name-style="western"><surname>Fu</surname><given-names>J</given-names></name></person-group> (<year>2010</year>) <article-title>A new species of the genus <italic><tp:taxon-name><tp:taxon-name-part taxon-name-part-type="genus">Xantharia</tp:taxon-name-part></tp:taxon-name></italic> from China (<tp:taxon-name><tp:taxon-name-part taxon-name-part-type="order">Araneae</tp:taxon-name-part></tp:taxon-name>: <tp:taxon-name><tp:taxon-name-part taxon-name-part-type="family">Clubionidae</tp:taxon-name-part></tp:taxon-name>).</article-title><source>Zootaxa</source><volume>2617</volume>(<issue>1</issue>): <fpage>66</fpage>–<lpage>68</lpage>. <ext-link xlink:href="10.11646/zootaxa.2617.1.3" ext-link-type="doi" xlink:type="simple">https://doi.org/10.11646/zootaxa.2617.1.3</ext-link></mixed-citation></ref></ref-list></tp:taxon-treatment>
